# Supplementary material for: Repair-Mediated Duplication by Capture of Proximal Chromosomal DNA Has Shaped Vertebrate Genome Evolution
Source: PLoS Genet. 2009 May 8;5(5):e1000469. doi: 10.1371/journal.pgen.1000469 (PMC2671141; doi:10.1371/journal.pgen.1000469)
Supplement: Table S1 — All RDs identified in the human genome. (0.45 MB XLS) [file pgen.1000469.s003.xls]

## Sheet: <5 kb
Table S1 All RDs identified in the human genome
Acceptor							Donor								Divergence
GenoName	GenoStart	GenoEnd	RepName	RepClass	Length		GenoName	GenoStart	GenoEnd	Length		Donor Upstream/Downstream	Distance between d & a		Size of Filler	% div between donor and acceptor		Where present?		Located in Refseq Gene (location) - acceptor	Gene Name	Located in Refseq Gene (location) - donor	Gene Name	Acceptor has vertebrate MC?	Acceptor has mammal MC?	Acceptor has TFBS?	Donor has vertebrate MC?	Donor has mammal MC?	Donor has TFBS?	% match TFBS		# of donors	Location of 2nd donor	Dist between 2 donors	PolyA/T tail? (> 5bp)	TSDs?	Microhomologies?	Filler?	Deletions?
chr1	224786689	224786777	ALUJ	SINE	89		chr1	224787583	224787652	70		D	806		19	0		H		N		N										1			n	n	4 bp 3'	n	n
chr10	130986332	130986439	TIGGER2A	DNA	108		chr10	130985228	130985320	93		U	1012		15	0		H		N		N										1			n	n	n	9 bp 5'/4 bp 3'	3 bp 3'
chr10	96228347	96228586	ALUSC	SINE	239		chr10	96229334	96229573	239		D	748		0	0.420168		H		Intron	TBC1D12	Intron	TBC1D12									1			n	4 bp	6 bp 5'	n	n
chr11	122113399	122113556	L2	LINE	158		chr11	122112400	122112553	154		U	846		4	1.94805		H		Intron	UBASH3B	Intron	UBASH3B												n	n	2 bp 5'	4 bp 3'	6 bp 3'
chr12	54320736	54320817	MER49	LTR	82		chr12	54318146	54318227	82		U	2509		0	0		H		N		N													n	5 bp	4 bp 5'	n	n
chr13	106474058	106474295	LTR9B	LTR	237		chr13	106475923	106476129	206		D	1628		31	0.485437		H		n		n										2	chrY:8097050-8097073	Diff chr	n	n	n	4 bp 3'	n
chr15	31987740	31988005	L1MB3	LINE	265		chr15	31988849	31989114	265		D	844		0	0		H		Intron	AVEN	Intron	AVEN									1			n	n	4 bp 5'/3 bp 3'	n	12 bp 3'
chr17	56774348	56774495	ALUSX	SINE	147		chr17	56775328	56775473	145		D	833		2	0		H		Intron	BCAS3	Intron	BCAS3									1			n	n	2 bp 5'/3 bp 3'	n	7 bp 5'
chr18	26242863	26243040	LTR76	LTR	177		chr18	26243826	26243993	167		D	786		10	0.598802		H		n		n										1			n	n	4 bp 3'	2 bp 5'	1 bp 3'
chr2	235427735	235428072	MER46C	DNA	337		chr2	235426208	235426540	332		U	1195		5	1.50602		H		n		n										1			n	n	4 bp 3'	n	9 bp 3'
chr2	47268768	47268859	ALUJB	SINE	91		chr2	47267165	47267256	91		U	1512		0	3.33333		H		n		n										1			n	13 bp	3 bp 5'/2 bp 3'	n	n
chr5	103039643	103039927	MER5A1	DNA	284		chr5	103042960	103043235	275		D	3033		9	0		H		n		n		y	y		y	y				1			n	n	2 bp 5'/3 bp 3'	n	4 bp 3'
chr5	5754098	5754240	L1ME2	LINE	142		chr5	5753510	5753648	138		U	450		4	2.22222		H		n		n										1			n	n	3 bp 5'	6 bp 5'	10 bp 3'
chr6	14395452	14395652	MER21C	LTR	200		chr6	14394116	14394296	180		U	1156		20	0		H		n		n										1			n	n	4 bp 3'	20 bp 5'	n
chrX	116523390	116523600	L1PA5	LINE	211		chrX	116525353	116525566	214		D	1753		-3	2.85714		H		N		n
chr11	33161215	33161359	L1MB3	LINE	145		chr11	33163889	33164028	140		D	2530		5	15.3285		All primates		N		N
chr12	118617156	118617284	L1M4	LINE	129		chr12	118618471	118618599	129		D	1187		0	8.52713		All primates		Intron	CIT	Intron	CIT
chr18	37635124	37635251	L1M5	LINE	128		chr18	37636222	37636283	62		D	971		66	3.22581		All primates		N		n
chr2	170264670	170264829	L1PA11	LINE	160		chr2	170265827	170265982	156		D	998		4	7.69231		All primates		Intron	PHOSPHO2	3' UTR	PHOSPHO2
chr2	77409967	77410037	L2	LINE	71		chr2	77411152	77411202	51		D	1115		20	7.84314		All primates		N		n
chr20	479509	479615	L2	LINE	107		chr20	478840	478946	107		U	563		0	14.0187		All primates		N		n
chr4	80946491	80946653	L1MC5	LINE	163		chr4	80947532	80947668	137		D	879		26	11.7647		All primates		N		n
chr5	110076137	110076303	L1MA2	LINE	167		chr5	110077910	110078031	122		D	1607		45	9.83607		All primates		Intron	FLJ43080	Intron	FLJ43080
chr6	56330184	56330458	KANGA1B	DNA	275		chr6	56329498	56329716	219		U	468		56	10.7981		All primates		N		n
chr7	4664002	4664107	L1ME3B	LINE	106		chr7	4662091	4662200	110		U	1802		-4	6.73077		All primates		N		n
chr9	11769289	11769358	MER90A	LTR	70		chr9	11767432	11767486	55		U	1803		15	9.09091		All primates		N		n
chr1	245645182	245645302	MIR	SINE	120		chr1	245646857	245646963	106		D	1555		14	11.4286		All primates		n		Intron	NLRP3									1
chr1	234434493	234434660	L1M1	LINE	168		chr1	234436974	234437141	168		D	2314		0	8.43373		All primates		Intron	GPR137B	Intron	GPR137B
chr1	215337095	215337184	ALUJB	SINE	89		chr1	215338081	215338165	84		D	897		5	8.33333		All primates		n		n										1
chr1	215037382	215037538	L1MC3	LINE	156		chr1	215034341	215034495	154		U	2887		2	10.3896		All primates		Intron	ESRRG	Intron	ESRRG									1
chr1	198241792	198241977	ALUJB	SINE	185		chr1	198239829	198239961	132		U	1831		53	11.3636		All primates		n		n										1
chr1	195885952	195886112	L1PB1	LINE	160		chr1	195881993	195882106	113		U	3846		47	11.5044		All primates		Intron	DENND1B	Intron	DENND1B									2	chr9:83,376,041-83,376,064	Diff chr
chr1	184980566	184980817	TIGGER2	DNA	251		chr1	184981841	184982081	240		D	1024		11	10.8787		All primates		n		n										1
chr1	183195830	183196013	HAL1	LINE	183		chr1	183194531	183194685	154		U	1145		29	13.1579		All primates		Intron	FAM129A	Intron	FAM129A	y	y		y	y				1
chr1	145251725	145251908	L1M5	LINE	184		chr1	145252660	145252753	94		D	752		90	3.19149		All primates		n		N
chr1	119212676	119212826	MLT1J2	LTR	150		chr1	119211145	119211287	142		U	1389		8	6.47482		All primates		n		n										1
chr1	116791037	116791199	TIGGER3B	DNA	162		chr1	116794179	116794339	160		D	2980		2	1.93548		All primates		n		n										1
chr1	114136756	114136841	ALUJO	SINE	85		chr1	114135121	114135206	85		U	1550		0	16.4706		All primates		Intron	RSBN1	Intron	RSBN1									1
chr1	95811452	95811675	ERVL-E	LTR	223		chr1	95814474	95814694	220		D	2799		3	12.844		All primates		n		n										1
chr1	88171887	88172048	ALUSG	SINE	161		chr1	88170817	88170978	161		U	909		0	6.21118		All primates		n		n										1
chr1	87428221	87428431	L2	LINE	211		chr1	87429911	87430109	199		D	1480		12	10.6599		All primates		n		N
chr1	83753171	83753356	MLT1B	LTR	185		chr1	83751930	83752072	142		U	1099		43	9.28571		All primates		n		n										1
chr1	74562649	74562862	MER54A	LTR	213		chr1	74561374	74561580	206		U	1069		7	12.6214		All primates		Intron	TNNI3K	Intron	TNNI3K									1
chr1	54156420	54156592	MLT1I	LTR	172		chr1	54159759	54159928	169		D	3167		3	4.84848		All primates		n		3' UTR	C1orf41									1
chr1	49877665	49877721	MIR	SINE	56		chr1	49876573	49876629	56		U	1036		0	7.27273		All primates		n		n										1
chr1	46589049	46589132	MLT1J	LTR	83		chr1	46586633	46586677	44		U	2372		39	4.54545		All primates		Intron	NSUN4	Intron	NSUN4									1
chr1	42247579	42247887	HAL1	LINE	308		chr1	42248755	42249056	301		D	868		7	8.30565		All primates		n		n										1
chr1	23724636	23724779	MIRB	SINE	143		chr1	23722597	23722737	140		U	1899		3	12.6866		All primates		Intron	E2F2	Intron	E2F2									1
chr1	20897853	20897918	L2	LINE	66		chr1	20901612	20901677	66		D	3694		0	15.1515		All primates		Intron	KIF17	Intron	KIF17
chr1	12533046	12533305	ALUJO	SINE	259		chr1	12536153	12536401	248		D	2848		11	8.87097		All primates		n		n										1
chr10	132103729	132103908	L1MEC	LINE	180		chr10	132105866	132106017	152		D	1958		28	12.5828		All primates		N		N
chr10	131613481	131613630	ALUSX	SINE	149		chr10	131614607	131614757	150		D	977		-1	10.4167		All primates		Intron	EBF3	Intron	EBF3									1
chr10	126050525	126050655	THE1B	LTR	130		chr10	126049360	126049460	100		U	1065		30	15		All primates		n		n										1
chr10	122450021	122450237	L1M3B	LINE	217		chr10	122450981	122451177	197		D	744		20	10.7692		All primates		N		N		y	y
chr10	117928797	117928941	MIR	SINE	144		chr10	117929748	117929886	138		D	807		6	6.52174		All primates		Intron	GFRA1	Intron	GFRA1	y	y		y	y				1
chr10	108301807	108301906	MLT1K	LTR	99		chr10	108303061	108303141	80		D	1155		19	10		All primates		n		n										1
chr10	101735230	101735539	ALUSX	SINE	309		chr10	101732830	101733134	304		U	2096		5	6.57895		All primates		n		n					y					1
chr10	95531871	95531989	MIR	SINE	118		chr10	95530089	95530199	110		U	1672		8	7.27273		All primates		Intron	LGI1	Intron	LGI1									1
chr10	95077079	95077172	MLT1H1	LTR	93		chr10	95075899	95075991	92		U	1088		1	14.1304		All primates		Intron	FER1L3	Intron	FER1L3									1
chr10	94636469	94636639	MIRB	SINE	170		chr10	94637734	94637843	109		D	1095		61	3.66972		All primates		Intron	EXOC6	Intron	EXOC6									1
chr10	83739232	83739407	L2	LINE	176		chr10	83740040	83740180	141		D	633		35	5.7554		All primates		Intron	NRG3	Intron	NRG3	y	y
chr10	66812669	66812738	TIGGER7	DNA	69		chr10	66814068	66814135	67		D	1330		2	10.6061		All primates		n		n										1
chr10	59343391	59343455	MLT1J2	LTR	64		chr10	59342511	59342566	55		U	825		9	0		All primates		n		n										1
chr10	55879291	55879394	MER2	DNA	103		chr10	55881828	55881911	83		D	2434		20	10.8434		All primates		Intron	PCDH15	Intron	PCDH15									1
chr10	54285936	54286077	TIGGER1	DNA	141		chr10	54286847	54286977	130		D	770		11	6.92308		All primates		n		n										1
chr10	35114634	35114892	ALUJO	SINE	258		chr10	35117025	35117254	229		D	2133		29	12.2807		All primates		Intron	PARD3	Intron	PARD3									1
chr10	29165541	29165652	ALUJO	SINE	111		chr10	29164842	29164940	98		U	601		13	6.12245		All primates		n		n										1
chr10	23092545	23092647	L1MA4	LINE	102		chr10	23093486	23093545	59		D	839		43	10.1695		All primates		n		n										1
chr10	13914659	13914744	ALUJO	SINE	85		chr10	13909742	13909817	75		U	4842		10	16		All primates		Intron	FRMD4A	Intron	FRMD4A									1
chr10	10649603	10649661	LTR16A	LTR	58		chr10	10651063	10651116	53		D	1402		5	13.2075		All primates		n		n										1
chr11	131724634	131724750	LTR33	LTR	116		chr11	131726733	131726842	109		D	1983		7	12.037		All primates		n		n										1
chr11	127089042	127089158	MLT1B	LTR	116		chr11	127090280	127090385	105		D	1122		11	10.5769		All primates		n		n										1
chr11	126435523	126435613	TIGGER2	DNA	90		chr11	126436353	126436427	74		D	740		16	13.5135		All primates		n		n										1
chr11	126047163	126047455	L1MC3	LINE	292		chr11	126050220	126050501	281		D	2765		11	15.3571		All primates		Intron	KIRREL3	Intron	KIRREL3	y	y	y	y	y			Y	1
chr11	125342882	125342957	ALUJ	SINE	76		chr11	125339824	125339897	74		U	2985		2	9.45946		All primates		Intron	CDON	Intron	CDON
chr11	119325420	119325611	MLT1H	LTR	191		chr11	119322020	119322205	185		U	3215		6	7.02703		All primates		n		n		y	y		y	y				1
chr11	117725272	117725451	MER5A1	DNA	179		chr11	117727600	117727772	172		D	2149		7	4.65116		All primates		Intron	CD3G	Intron	CD3G				y					1
chr11	113807144	113807299	MIRB	SINE	155		chr11	113808344	113808507	163		D	1045		-8	8.3871		All primates		n		n										1
chr11	113215086	113215193	L2	LINE	108		chr11	113213580	113213678	99		U	1408		9	4.0404		All primates		Intron	USP28	Intron	USP28
chr11	107925862	107926034	MLT1H	LTR	172		chr11	107924441	107924583	142		U	1279		30	12.6761		All primates		Intron	EXPH5	Intron	EXPH5									1
chr11	101888564	101888711	ALUJB	SINE	147		chr11	101885980	101886126	146		U	2438		1	11.6438		All primates		n		n										1
chr11	86820975	86821232	MER67A	LTR	257		chr11	86821514	86821755	241		D	282		16	11.3924		All primates		n		n										1
chr11	86449657	86449760	MIR	SINE	103		chr11	86451535	86451603	68		D	1775		35	3.125		All primates		Intron	TMEM135	Intron	TMEM135									1
chr11	83863061	83863251	MIRB	SINE	190		chr11	83864078	83864250	172		D	827		18	15.6977		All primates		Intron	DLG2	Intron	DLG2									1
chr11	77117756	77117950	L2	LINE	195		chr11	77122109	77122236	128		D	4159		67	13.2812		All primates		Intron	RSF1	Intron	RSF1
chr11	70436371	70436498	THE1A	LTR	127		chr11	70434741	70434837	96		U	1534		31	7.29167		All primates		n		n										1
chr11	31049689	31049804	MLT1F	LTR	115		chr11	31047978	31048093	115		U	1596		0	9.64912		All primates		Intron	DCDC5	Intron	DCDC5									1
chr11	20352799	20353001	MLT1D	LTR	202		chr11	20351716	20351874	158		U	925		44	9.74026		All primates		Intron	HTATIP2	Intron	HTATIP2									1
chr11	19790153	19790245	MER5A	DNA	92		chr11	19790918	19791009	91		D	673		1	6.59341		All primates		Intron	NAV2	Intron	NAV2									1
chr11	11535536	11535641	MIR	SINE	105		chr11	11538650	11538736	86		D	3009		19	6.97674		All primates		Intron	GALNTL4	Intron	GALNTL4									1
chr12	125086428	125086553	MER68	LTR	126		chr12	125087068	125087174	107		D	515		19	9.34579		All primates		N		N
chr12	124389943	124390294	MLT1B	LTR	351		chr12	124388767	124389051	284		U	892		67	10.7527		All primates		Intron	TMEM132B	Intron	TMEM132B									1
chr12	116379579	116379861	MER20	DNA	282		chr12	116377970	116378241	271		U	1338		11	7.01107		All primates		3' UTR	KSR2	3' UTR	KSR2									1
chr12	111786889	111787006	MER5A	DNA	117		chr12	111788155	111788263	108		D	1149		9	16.6667		All primates		Intron	RPH3A	Intron	RPH3A									1
chr12	101490116	101490206	MSTB2	LTR	91		chr12	101488563	101488616	54		U	1500		37	7.40741		All primates		N		N		y	y
chr12	80741763	80741854	MER65D	LTR	92		chr12	80739222	80739277	56		U	2486		36	10.7143		All primates		N		N
chr12	78235893	78236034	MER84	LTR	141		chr12	78238021	78238154	133		D	1987		8	9.16031		All primates		Intron	SYT1	Intron	SYT1									1
chr12	62042006	62042442	L1PA16	LINE	436		chr12	62040728	62041172	444		U	834		-8	13.9211		All primates		n		n										1
chr12	60211222	60211400	L1PA16	LINE	178		chr12	60210638	60210767	129		U	455		49	12.4031		All primates		n		n										2	chrX:131,405,891-131,405,917	Diff chr
chr12	40334772	40334998	MLT1D	LTR	226		chr12	40333225	40333396	171		U	1376		55	12.8655		All primates		n		n										1
chr12	26095710	26096001	MER82	DNA	291		chr12	26093653	26093888	235		U	1822		56	9.82906		All primates		Intron	RASSF8	Intron	RASSF8									1
chr12	25738658	25738906	TIGGER7	DNA	248		chr12	25739267	25739471	204		D	361		44	10.8374		All primates		n		n										1
chr12	14985326	14985436	L1PA16	LINE	111		chr12	14982303	14982409	107		U	2917		4	11.215		All primates		N		Intron	ERP27
chr12	14201920	14202430	MLT1A1	LTR	510		chr12	14204414	14204763	349		D	1984		161	7.16332		All primates		n		n		y	y		y					1
chr12	12575662	12575825	ALUSX	SINE	163		chr12	12574940	12575079	139		U	583		24	10.0719		All primates		Intron	DUSP16	Intron	DUSP16									1
chr13	93289765	93290028	L1PB	LINE	264		chr13	93291267	93291457	191		D	1239		73	6.80628		All primates		Intron	GPC6	Intron	GPC6	y	y
chr13	87197066	87197202	L1P4	LINE	137		chr13	87195153	87195281	129		U	1785		8	11.6279		All primates		N		N
chr13	81384831	81385082	MIR	SINE	251		chr13	81382303	81382524	221		U	2307		30	8.6758		All primates		n		n										1
chr13	81325313	81325422	L1M4	LINE	110		chr13	81323349	81323455	107		U	1858		3	15.8879		All primates		N		N
chr13	78227382	78227536	MER113	DNA	154		chr13	78228228	78228363	135		D	692		19	10.6061		All primates		n		n										1
chr13	66771238	66771344	LTR16A	LTR	106		chr13	66770408	66770501	93		U	737		13	13.0435		All primates		n		n										1
chr13	58283351	58283452	L1PA17	LINE	102		chr13	58282263	58282357	95		U	994		7	5.26316		All primates		N		N
chr13	49094525	49094634	ALUJO	SINE	109		chr13	49095915	49096024	109		D	1281		0	15.7407		All primates		n		n										1
chr13	43501402	43501495	MLT1B	LTR	93		chr13	43500574	43500654	80		U	748		13	11.5385		All primates		n		n										1
chr13	31146425	31146519	L1MB5	LINE	94		chr13	31147522	31147612	90		D	1003		4	6.89655		All primates		n		n										1
chr13	30114274	30114329	ALUJO	SINE	55		chr13	30115224	30115274	50		D	895		5	12		All primates		Intron	USPL1	Intron	USPL1									1
chr13	29806377	29806484	L1MC5	LINE	107		chr13	29804218	29804305	87		U	2072		20	10.3448		All primates		n		n										1
chr13	26385937	26386020	MLT1A0	LTR	83		chr13	26385356	26385431	75		U	506		8	10.6667		All primates		n		n										1
chr14	98157320	98157527	TIGGER1	DNA	207		chr14	98153837	98153990	153		U	3330		54	7.18954		All primates		n		n										2	chr14:98,153,430-98,153,471	366
chr14	95331025	95331084	LTR16A1	LTR	59		chr14	95331528	95331580	52		D	444		7	17.3077		All primates		n		n										1
chr14	90125769	90125967	L1MC4A	LINE	199		chr14	90126759	90126909	151		D	792		48	13.245		All primates		Intron	TTC7B	Intron	TTC7B
chr14	87791686	87791849	ALUJO	SINE	163		chr14	87790264	87790374	110		U	1312		53	10		All primates		Intron	KCNK10	Intron	KCNK10									2	chr11:17,782,916-17,782,960	Diff chr
chr14	68990107	68990295	MER58B	DNA	188		chr14	68989153	68989300	147		U	807		41	4.08163		All primates		Intron	SLC39A9	Intron	SLC39A9									1
chr14	64470400	64470487	MIR	SINE	87		chr14	64472098	64472182	84		D	1611		3	10.7143		All primates		3' UTR	CHURC1	n										1
chr14	48986065	48986214	MER51E	LTR	149		chr14	48987961	48988108	147		D	1747		2	10.8844		All primates		n		n										1
chr14	25720924	25721100	MIRB	SINE	176		chr14	25720225	25720366	141		U	558		35	15		All primates		n		n										1
chr14	20692167	20692416	ALUJO	SINE	249		chr14	20693971	20694214	243		D	1555		6	4.93827		All primates		n		5' UTR	OR5AU1									1
chr15	99728543	99728694	ALUSG	SINE	151		chr15	99726864	99727011	147		U	1532		4	8.84354		All primates		Intron	PCSK6	Intron	PCSK6									1
chr15	88443162	88443252	L2	LINE	91		chr15	88442102	88442171	70		U	991		21	11.4286		All primates		Intron	IDH2	Intron	IDH2
chr15	84395813	84396284	MLT1B	LTR	471		chr15	84398865	84399309	444		D	2581		27	6.56109		All primates		n		n										1
chr15	81614304	81614519	MER5A	DNA	215		chr15	81612508	81612667	159		U	1637		56	8.33333		All primates		Intron	HDGFRP3	Intron	HDGFRP3									2	chr7:22,957,926-22,957,947	Diff chr
chr15	81390732	81390801	ALUSQ	SINE	69		chr15	81392591	81392650	59		D	1790		10	8.47458		All primates		Intron	HOMER2	Intron	HOMER2									1
chr15	75018397	75018465	ALUJ	SINE	69		chr15	75018828	75018889	62		D	363		7	4.91803		All primates		Intron	RCN2	Intron	RCN2
chr15	67194986	67195084	ALUJB	SINE	99		chr15	67194192	67194263	72		U	723		27	12.5		All primates		N		n
chr15	56783907	56784004	L1MB4	LINE	97		chr15	56785645	56785740	95		D	1641		2	13.0435		All primates		Intron	ADAM10	Intron	ADAM10									1
chr15	46894452	46894557	MLT1C	LTR	105		chr15	46893213	46893313	100		U	1139		5	6		All primates		n		n										1
chr16	86402347	86402552	L1PREC2	LINE	205		chr16	86403335	86403525	190		D	783		15	7.40741		All primates		n		n										1
chr16	77634936	77635131	MLT1K	LTR	195		chr16	77633831	77634021	190		U	915		5	10.5263		All primates		Intron	WWOX	Intron	WWOX	y	y		y	y				1
chr16	68252585	68252745	ALUJO	SINE	160		chr16	68254364	68254516	152		D	1619		8	12.5		All primates		Intron	NFAT5	Intron	NFAT5	y			y	y				1
chr16	65402803	65403045	ALUJB	SINE	242		chr16	65401493	65401738	245		U	1065		-3	8.82353		All primates		Intron	APPBP1	Intron	APPBP1									1
chr16	58500325	58500494	MLT1A0	LTR	169		chr16	58501393	58501530	137		D	899		32	10.4478		All primates		n		n										1
chr16	57890865	57891141	MER20	DNA	277		chr16	57891826	57891956	131		D	685		146	4.58015		All primates		N		n
chr16	53596556	53596645	L1MC1	LINE	89		chr16	53594726	53594806	80		U	1750		9	13.75		All primates		n		n										1
chr16	50996469	50996833	MLT1K	LTR	364		chr16	50998036	50998365	329		D	1203		35	16.1094		All primates		n		n										1
chr16	50913260	50913401	L1MA8	LINE	141		chr16	50911330	50911450	120		U	1810		21	12.5		All primates		n		n										1
chr16	49887307	49887416	MLT1D	LTR	109		chr16	49888635	49888717	82		D	1219		27	8.53659		All primates		n		n										1
chr16	27085127	27085235	ALUJO	SINE	108		chr16	27083600	27083701	101		U	1426		7	11.8812		All primates		n		n										1
chr16	24865744	24865879	MER34	LTR	135		chr16	24868024	24868113	89		D	2145		46	4.49438		All primates		Intron	ARHGAP17	Intron	ARHGAP17									1
chr16	12898189	12898409	MER20	DNA	220		chr16	12899741	12899941	200		D	1332		20	12		All primates		n		n										1
chr16	7355620	7355685	MER20	DNA	65		chr16	7357208	7357249	41		D	1523		24	9.7561		All primates		Intron	A2BP1	Intron	A2BP1									1
chr16	6524421	6524707	L1ME2	LINE	286		chr16	6525947	6526160	213		D	1240		73	9.38967		All primates		Intron	A2BP1	Intron	A2BP1									1
chr16	5889013	5889094	ALUJO	SINE	81		chr16	5891012	5891074	62		D	1918		19	12.9032		All primates		n		n										1
chr17	75337584	75337672	CHARLIE2	DNA	88		chr17	75339204	75339287	83		D	1532		5	10.9756		All primates		n		n										1
chr17	68275054	68275136	L2	LINE	83		chr17	68273335	68273405	71		U	1649		12	7.04225		All primates		Intron	SLC39A11	Intron	SLC39A11
chr17	67397958	67398126	MLT1F-INT	LTR	169		chr17	67398489	67398652	164		D	363		5	13.9241		All primates		N		n
chr17	67387093	67387269	L1ME2	LINE	176		chr17	67389267	67389386	119		D	1998		57	6.72269		All primates		n		n		y	y		y	y				1
chr17	67366810	67367116	ALUSX	SINE	306		chr17	67368039	67368291	252		D	923		54	8.73016		All primates		n		n										1
chr17	60620486	60620729	L1MB7	LINE	243		chr17	60619878	60620102	224		U	384		19	9.375		All primates		Intron	RGS9	Intron	RGS9									1
chr17	57593693	57593921	L3	LINE	228		chr17	57596171	57596399	228		D	2250		0	11.1607		All primates		n		n										1
chr17	57080480	57080755	L1ME3A	LINE	275		chr17	57077841	57078040	199		U	2440		76	8.58586		All primates		n		n					y	y				1
chr17	45525553	45525742	L2	LINE	190		chr17	45527193	45527361	169		D	1451		21	12.7273		All primates		N		n
chr17	42849196	42849318	TIGGER2	DNA	122		chr17	42847207	42847323	116		U	1873		6	6.08696		All primates		Intron	C17orf57	I/E/I	C17orf57				y	y				1
chr17	29660781	29660963	MLT1E2	LTR	182		chr17	29658280	29658429	149		U	2352		33	13.6986		All primates		n		n										1
chr17	27949909	27950031	TIGGER1	DNA	122		chr17	27947677	27947787	110		U	2122		12	11.8182		All primates		Intron	MYO1D	Intron	MYO1D									1
chr17	19545699	19545819	ALUJO	SINE	120		chr17	19547853	19547973	120		D	2034		0	5		All primates		Intron	SLC47A2	Intron	SLC47A2				y					1
chr17	12077627	12077715	MIR	SINE	88		chr17	12076644	12076732	88		U	895		0	9.1954		All primates		n		n										1
chr17	9949208	9949401	MER3	DNA	193		chr17	9950213	9950397	184		D	812		9	8.74317		All primates		Intron	GAS7	Intron	GAS7									1
chr17	8695620	8695690	L1MB4	LINE	70		chr17	8694653	8694719	66		U	901		4	12.3077		All primates		Intron	C17orf38	Intron	C17orf38									1
chr17	6345674	6345840	MER74B	LTR	166		chr17	6346549	6346702	153		D	709		13	11.1842		All primates		Intron	PITPNM3	Intron	PITPNM3									1
chr18	72557595	72557778	MSTC	LTR	183		chr18	72553526	72553631	105		U	3964		78	6.66667		All primates		n		n										1
chr18	57459033	57459216	L1MB4	LINE	183		chr18	57462204	57462385	181		D	2988		2	5.52486		All primates		n		n										1
chr18	56022172	56022337	MADE1	DNA	165		chr18	56022770	56022935	165		D	433		0	13.4146		All primates		n		n										1
chr18	51289714	51289777	ALUSG/X	SINE	64		chr18	51287848	51287902	55		U	1812		9	7.54717		All primates		Intron	TCF4	Intron	TCF4
chr18	48330789	48331150	L1MC3	LINE	361		chr18	48332136	48332488	352		D	986		9	9.74212		All primates		Intron	DCC	Intron	DCC									1
chr18	46519453	46519656	L1PA10	LINE	203		chr18	46518145	46518315	170		U	1138		33	1.76471		All primates		n		n										1
chr18	41372036	41372339	MLT1F	LTR	303		chr18	41373387	41373710	323		D	1048		-20	8		All primates		n		n		y	y	y	y	y	y	2 TFBS - 1 @ 9/10 - 90%, 2 @ 11/13 - 85%		1
chr18	39264747	39264979	LTR8A	LTR	232		chr18	39265207	39265392	185		D	228		47	11.8919		All primates		n		n										1
chr18	33742880	33743118	L1PA16	LINE	238		chr18	33741048	33741235	187		U	1645		51	7.48663		All primates		n		n		y	y		y	y				1
chr18	31989838	31989990	CHESHIRE	DNA	152		chr18	31990878	31991023	145		D	888		7	8.96552		All primates		Intron	ELP2	Intron	ELP2									1
chr18	26176943	26177045	LTR60	LTR	103		chr18	26176062	26176144	83		U	799		20	16.8675		All primates		N		n
chr18	24614042	24614129	CHARLIE7	DNA	87		chr18	24615524	24615598	74		D	1395		13	10.8108		All primates		n		n										1
chr18	11803459	11803535	L1ME1	LINE	76		chr18	11801891	11801967	76		U	1492		0	2.63158		All primates		Intron	GNAL	Intron	GNAL				y	y				1
chr18	8858809	8858938	MLT1E1	LTR	129		chr18	8859317	8859442	125		D	379		4	13.8211		All primates		n		n										1
chr18	4132090	4132708	L1M1	LINE	619		chr18	4134859	4135442	584		D	2151		35	11.7444		All primates		N		n
chr18	1173622	1173767	MLT1A0	LTR	145		chr18	1174995	1175126	131		D	1228		14	9.16031		All primates		n		n										1
chr19	41132471	41132574	ALUJ/FLAM	SINE	104		chr19	41135182	41135232	51		D	2608		53	5.88235		All primates		N		n
chr19	2044334	2044515	ALUSX	SINE	181		chr19	2043865	2044043	178		U	291		3	2.24719		All primates		Intron	MOBKL2A	Intron	MOBKL2A									1
chr2	236801935	236802027	L1MEC	LINE	93		chr2	236801150	236801230	81		U	705		12	10.2564		All primates		Intron	ASB18	Intron	ASB18
chr2	231142105	231142181	MER21C	LTR	76		chr2	231138876	231138928	52		U	3177		24	5.76923		All primates		n		n										1
chr2	225404480	225404633	MER115	DNA	153		chr2	225407253	225407404	151		D	2620		2	9.33333		All primates		Intron	DOCK10	n	DOCK10	y	y		y	y				1
chr2	223880448	223880842	L2	LINE	395		chr2	223883504	223883890	387		D	2662		8	11.1688		All primates		N		n
chr2	220889266	220889528	ARTHUR1	DNA	263		chr2	220886921	220887141	221		U	2125		42	10.4545		All primates		N		n
chr2	218744174	218744272	MIRB	SINE	98		chr2	218742532	218742616	84		U	1558		14	11.9048		All primates		n		n				y			y	11/12 = 92%		1
chr2	204662220	204662352	MSTD	LTR	132		chr2	204662987	204663120	133		D	635		-1	11.5385		All primates		n		n					y	y				1
chr2	199244875	199245039	L1PB4	LINE	164		chr2	199245364	199245520	156		D	325		8	13.5484		All primates		n		n										1
chr2	177575591	177575940	MSTB	LTR	349		chr2	177572915	177573268	353		U	2323		-4	10.6628		All primates		n		n		y	y	y	y	y	y	9/10 = 90%		1
chr2	175115984	175116072	MLT1L	LTR	88		chr2	175116613	175116695	82		D	541		6	14.6341		All primates		n		n										1
chr2	160428495	160428618	MER7A	DNA	124		chr2	160430484	160430608	125		D	1866		-1	4.03226		All primates		Intron	LY75	Intron	LY75
chr2	155782213	155782293	MIRB	SINE	80		chr2	155783180	155783258	78		D	887		2	5.12821		All primates		n		n										1
chr2	136470794	136470930	MIR	SINE	136		chr2	136472678	136472808	130		D	1748		6	6.29921		All primates		n		n										1
chr2	135568617	135568760	L1MA4	LINE	143		chr2	135567182	135567315	133		U	1302		10	8.33333		All primates		Intron	RAB3GAP1	Intron	RAB3GAP1									1
chr2	134143091	134143165	L1M4	LINE	75		chr2	134143638	134143697	60		D	473		15	5		All primates		N		n
chr2	129313693	129313975	ALUJO	SINE	282		chr2	129313000	129313224	224		U	469		58	7.58929		All primates		n		n										1
chr2	124341010	124341108	LTR26B	LTR	98		chr2	124341480	124341575	95		D	372		3	9.47368		All primates		n		n										1
chr2	114629896	114630111	L1PA10	LINE	215		chr2	114628534	114628709	175		U	1187		40	9.71429		All primates		n		n										1
chr2	104758254	104758404	CHARLIE7	DNA	150		chr2	104759133	104759241	108		D	729		42	11.1111		All primates		n		n										1
chr2	95175245	95175419	MER4D1	LTR	174		chr2	95176033	95176201	168		D	614		6	9.81595		All primates		n		n		y			y					1
chr2	84326992	84327171	MLT2B2	LTR	179		chr2	84327338	84327488	150		D	167		29	5.55556		All primates		n		n										1
chr2	83436582	83436789	L1MB1	LINE	207		chr2	83440306	83440492	186		D	3517		21	11.2903		All primates		n		n										1
chr2	75531568	75531814	L1MEB	LINE	247		chr2	75528207	75528433	227		U	3135		20	8.41121		All primates		N		n
chr2	64558071	64558348	MLT1J2	LTR	277		chr2	64556434	64556695	261		U	1376		16	7.36434		All primates		n		n										1
chr2	49143748	49143964	L1MA5	LINE	216		chr2	49148177	49148387	210		D	4213		6	13.8095		All primates		Intron	FSHR	Intron	FSHR									1
chr2	44648852	44649188	L2	LINE	337		chr2	44647940	44648256	317		U	596		20	7.98722		All primates		Intron	C2ORF34	Intron	C2ORF34
chr2	37125555	37125613	L1ME1	LINE	58		chr2	37128315	37128363	48		D	2702		10	14.5833		All primates		Intron	HEATR5B	Intron	HEATR5B									1
chr2	19828889	19829071	L1MB5	LINE	182		chr2	19827643	19827808	165		U	1081		17	15.1515		All primates		n		n					y	y				1
chr2	11530370	11530488	MSTA	LTR	118		chr2	11529730	11529829	99		U	541		19	13.1313		All primates		n		n										1
chr20	57800958	57801053	L1M5	LINE	96		chr20	57797766	57797834	69		U	3124		27	5.7971		All primates		Intron	PHACTR3	Intron	PHACTR3
chr20	49656526	49656684	ALUJ	SINE	159		chr20	49653395	49653533	139		U	2993		20	10.7914		All primates		Intron	ATP9A	Intron	ATP9A
chr20	30942711	30942814	ALUSX	SINE	103		chr20	30944099	30944199	100		D	1285		3	7		All primates		n		n										1
chr20	21499639	21499744	MER5B	DNA	105		chr20	21498609	21498713	104		U	926		1	7.76699		All primates		n		n				y			y	6/9 = 67% - accep has TFBS, donor is diverged		1
chr20	19624312	19624403	L1PB4	LINE	92		chr20	19623651	19623724	74		U	588		18	17.5676		All primates		Intron	SLC24A3	Intron	SLC24A3
chr20	17084151	17084319	L1MA4A	LINE	168		chr20	17082035	17082175	140		U	1976		28	12.8571		All primates		n		n										1
chr20	11923815	11923911	MER67C	LTR	96		chr20	11925300	11925393	93		D	1389		3	12.2222		All primates		n		n					y	y				1
chr20	11773136	11773227	L2	LINE	92		chr20	11771614	11771678	65		U	1458		27	15.3846		All primates		N		n
chr20	10021082	10021245	MER5A	DNA	163		chr20	10019171	10019299	128		U	1783		35	16.4062		All primates		n		n										1
chr20	9773222	9773335	L1MD2	LINE	113		chr20	9770012	9770116	104		U	3106		9	13.4615		All primates		n		n										1
chr20	4301858	4301993	L1MA7	LINE	135		chr20	4299909	4300042	133		U	1816		2	8.33333		All primates		n		n										1
chr21	42069796	42070069	MLT1C	LTR	273		chr21	42068735	42068951	216		U	845		57	11.1111		All primates		n		n										1
chr21	40928312	40928593	L2	LINE	282		chr21	40927179	40927453	275		U	859		7	11.0701		All primates		Intron	DSCAM	Intron	DSCAM
chr21	36122472	36122617	ALUJB	SINE	145		chr21	36121269	36121396	127		U	1076		18	8.66142		All primates		n		n		y	y	y	y	y	y	13/15 - 87%		1
chr21	33995235	33995362	ALUJB	SINE	127		chr21	33994728	33994853	125		U	382		2	5.64516		All primates		Intron	ITSN1	Intron	ITSN1									1
chr21	29041929	29042158	L1PA16	LINE	229		chr21	29043901	29044072	171		D	1743		58	7.01754		All primates		n		n										1
chr21	20957117	20957350	MER61B	LTR	233		chr21	20956437	20956667	230		U	450		3	10.9649		All primates		n		n										1
chr22	41650259	41650393	L2	LINE	135		chr22	41649080	41649208	129		U	1051		6	12.4031		All primates		Intron	PACSIN2	Intron	PACSIN2
chr22	36389458	36389775	FRAM	SINE	318		chr22	36386426	36386718	293		U	2740		25	7.50853		All primates		Intron	PDXP	Intron	PDXP
chr3	199021887	199022005	L1MDA	LINE	119		chr3	199023196	199023297	102		D	1191		17	5.20833		All primates		Intron	LRCH3	Intron	LRCH3
chr3	197684718	197684787	CHARLIE4A	DNA	70		chr3	197683706	197683776	71		U	942		-1	11.7647		All primates		Intron	RNF168	3' UTR	RNF168
chr3	165812591	165812671	MLT1E2	LTR	80		chr3	165814230	165814303	73		D	1559		7	10.9589		All primates		n		n										1
chr3	161832432	161832544	L1PA10	LINE	112		chr3	161834809	161834921	112		D	2265		0	9.82143		All primates		n		n										1
chr3	153293954	153294076	L1MEC	LINE	123		chr3	153292143	153292211	69		U	1743		54	8.69565		All primates		N		n
chr3	151668034	151668213	L1MC5	LINE	179		chr3	151670413	151670578	165		D	2200		14	12.1951		All primates		n		n										1
chr3	140782029	140782196	L1MED	LINE	168		chr3	140780549	140780703	155		U	1326		13	4.51613		All primates		Intron	NMNAT3	I/E	NMNAT3
chr3	139327210	139327343	L2	LINE	134		chr3	139325877	139325993	117		U	1217		17	12.8205		All primates		Intron	A4GNT	3' UTR	A4GNT
chr3	132693764	132693826	L2	LINE	63		chr3	132696042	132696096	55		D	2216		8	14.5455		All primates		Intron	MRPL3	Intron	MRPL3
chr3	125617036	125617237	MER5A	DNA	201		chr3	125614757	125614929	172		U	2107		29	10.7784		All primates		Intron	KALRN	Intron	KALRN									1
chr3	115282981	115283065	ALUJO	SINE	84		chr3	115281855	115281932	77		U	1049		7	6.49351		All primates		Intron	QTRTD1	Intron	QTRTD1				y	y				1
chr3	95493729	95493877	MER65C	LTR	148		chr3	95493287	95493404	117		U	325		31	11.9658		All primates		n		n										1
chr3	89322443	89322601	MLT1B	LTR	158		chr3	89324912	89325035	123		D	2311		35	10.5691		All primates		Intron	EPHA3	Intron	EPHA3									1
chr3	85789756	85789988	MLT1C	LTR	232		chr3	85788553	85788744	191		U	1012		41	14.1361		All primates		n		n										1
chr3	73298572	73298807	MLT1F1	LTR	235		chr3	73300617	73300838	221		D	1810		14	5.90909		All primates		n		n										1
chr3	43318696	43318773	MIRM	SINE	78		chr3	43317659	43317732	74		U	964		4	8.10811		All primates		Intron	SNRK	Intron	SNRK
chr3	42898979	42899098	MER68	LTR	120		chr3	42897287	42897398	112		U	1581		8	13.3929		All primates		N		n
chr3	41315847	41315972	MLT1H	LTR	125		chr3	41315318	41315413	95		U	434		30	14.7368		All primates		Intron	ULK4	Intron	ULK4									1
chr3	31392011	31392144	LTR16A1	LTR	133		chr3	31393052	31393157	105		D	908		28	14.2857		All primates		n		n										1
chr3	31312254	31312418	L1MB3	LINE	164		chr3	31310480	31310635	155		U	1619		9	5.80645		All primates		n		n										1
chr3	25131507	25131713	KANGA1B	DNA	207		chr3	25129994	25130160	167		U	1347		40	4.29448		All primates		N		n
chr4	159930382	159930570	MER46B	DNA	189		chr4	159929583	159929781	199		U	601		-10	7.93651		All primates		Intron	FNIP2	Intron	FNIP2
chr4	158268061	158268121	MLT1D	LTR	60		chr4	158269398	158269451	53		D	1277		7	9.43396		All primates		Intron	GLRB	Intron	GLRB									1
chr4	155601137	155601286	MIR	SINE	149		chr4	155601648	155601771	123		D	362		26	14.6341		All primates		n		n										1
chr4	149004252	149004419	L1MB3	LINE	167		chr4	149003465	149003585	120		U	667		47	14.1667		All primates		Intron	ARHGAP10	Intron	ARHGAP10									2	chr6:63,016,194-63,016,213	Diff chr
chr4	140791687	140791761	MLT1B	LTR	74		chr4	140792262	140792322	60		D	501		14	6.66667		All primates		n		n		y	y		y	y				1
chr4	132095013	132095178	L1PA16	LINE	165		chr4	132093886	132094037	151		U	976		14	10.596		All primates		n		n		y	y	y	y	y	y	1		1
chr4	128491042	128491180	L1PA14	LINE	139		chr4	128489591	128489707	117		U	1335		22	4.2735		All primates		N		n
chr4	121572094	121572214	L1MB2	LINE	120		chr4	121573610	121573706	96		D	1396		24	10.4167		All primates		n		n										1
chr4	120275591	120275695	L2	LINE	105		chr4	120273545	120273620	76		U	1971		29	1.36986		All primates		N		n
chr4	117592996	117593084	ALUSX	SINE	88		chr4	117595003	117595091	88		D	1919		0	6.81818		All primates		n		n										1
chr4	116279250	116279426	L2	LINE	177		chr4	116281717	116281894	178		D	2291		-1	9.82659		All primates		N		n
chr4	111014583	111014684	TIGGER7	DNA	102		chr4	111015609	111015667	59		D	925		43	10.1695		All primates		N		n
chr4	97840566	97840687	L1ME3A	LINE	122		chr4	97838878	97838974	97		U	1592		25	8.24742		All primates		N		n
chr4	79224544	79224623	MER44A	DNA	80		chr4	79225563	79225640	78		D	940		2	2.5641		All primates		Intron	FRAS1	Intron	FRAS1
chr4	71270256	71270600	L2	LINE	345		chr4	71272291	71272648	358		D	1691		-13	13.5294		All primates		N		n
chr4	41026886	41027131	ALUJO	SINE	245		chr4	41025837	41026057	220		U	829		25	6.39269		All primates		n		n										1
chr4	40064719	40064906	MLT1C	LTR	187		chr4	40065902	40066085	183		D	996		4	12.6374		All primates		n		n										1
chr4	40026851	40026982	MLT1B	LTR	131		chr4	40027651	40027742	91		D	669		40	14.2857		All primates		n		n										1
chr4	38572982	38573219	MLT1E1	LTR	237		chr4	38574629	38574753	124		D	1410		113	7.25806		All primates		Intron	FAM114A1	Intron	FAM114A1									1
chr4	38498369	38498617	MLT1C	LTR	248		chr4	38496325	38496571	246		U	1798		2	8.94309		All primates		n		n										1
chr4	34979304	34979434	MER54B	LTR	130		chr4	34978535	34978620	85		U	684		45	10.5882		All primates		n		n										2	chr7:83,407,476-83,407,497	Diff chr
chr4	15733371	15733486	LTR77	LTR	115		chr4	15732598	15732696	98		U	675		17	15.3061		All primates		n		n										1
chr4	15504445	15504550	L1ME3A	LINE	105		chr4	15502862	15502938	76		U	1507		29	9.21053		All primates		n		n										1
chr5	177492085	177492203	ALUJB	SINE	118		chr5	177494614	177494708	94		D	2411		24	5.37634		All primates		Intron	RMND5B	Intron	RMND5B									1
chr5	169017145	169017461	HAL1B	LINE	316		chr5	169019402	169019708	306		D	1941		10	11.4865		All primates		Intron	DOCK2	Intron	DOCK2									1
chr5	147061288	147061447	MLT1A0	LTR	159		chr5	147059642	147059792	150		U	1496		9	7.43243		All primates		Intron	JAKMIP2	Intron	JAKMIP2									1
chr5	140857972	140858067	L2	LINE	96		chr5	140858290	140858381	92		D	223		4	7.6087		All primates		Intron	PCDHG	Intron	PCDHG
chr5	127974740	127974835	L1ME2	LINE	95		chr5	127976388	127976465	77		D	1553		18	12.987		All primates		n		n										1
chr5	114622452	114622678	MER5A1	DNA	226		chr5	114625752	114625968	216		D	3074		10	7.44186		All primates		Intron	PGGT1B	Intron	PGGT1B									1
chr5	110028493	110028626	MLT1A	LTR	134		chr5	110029742	110029865	124		D	1116		10	16.3934		All primates		Intron	FLJ43080	Intron	FLJ43080
chr5	104264391	104264487	L1M4B	LINE	96		chr5	104262798	104262892	94		U	1499		2	11.828		All primates		n		n										1
chr5	96443186	96443265	MER34	LTR	79		chr5	96445638	96445712	74		D	2373		5	9.58904		All primates		n		n										1
chr5	95990431	95990542	MSTD	LTR	111		chr5	95990873	95990976	103		D	331		8	5.82524		All primates		n		n										1
chr5	88257662	88257802	TIGGER3B	DNA	140		chr5	88256068	88256196	128		U	1466		12	5.51181		All primates		n		n		y	y	y	y	y	y	12/13 = 92%		1
chr5	64095411	64095678	MER30	DNA	267		chr5	64097165	64097433	268		D	1487		-1	5.79151		All primates		Intron	P18SRP	Intron	P18SRP	y	y		y	y				1
chr5	22831649	22831818	L1MA6	LINE	169		chr5	22833951	22834117	166		D	2133		3	12.0482		All primates		Intron	CDH12	Intron	CDH12									1
chr5	2241817	2242235	L1ME1	LINE	418		chr5	2240654	2241070	416		U	747		2	8.41584		All primates		n		n										1
chr5	2067345	2067508	MLT1C	LTR	164		chr5	2069746	2069877	132		D	2238		32	13.6364		All primates		N		n
chr6	164624689	164624871	L2	LINE	183		chr6	164627414	164627565	152		D	2543		31	12.5828		All primates		N		n
chr6	164401202	164401400	L1ME3B	LINE	199		chr6	164400369	164400560	192		U	642		7	11.1702		All primates		N		n
chr6	160390575	160390707	MIRB	SINE	132		chr6	160387122	160387204	82		U	3371		50	8.53659		All primates		Intron	IGF2R	Intron	IGF2R									1
chr6	155986999	155987178	MER4C	LTR	179		chr6	155984230	155984407	177		U	2592		2	8.52273		All primates		n		n										1
chr6	145596643	145596776	MLT1C	LTR	133		chr6	145595689	145595777	88		U	866		45	12.5		All primates		n		n										2	chr7:118,695,188-118,695,221	Diff chr
chr6	135424573	135424694	L1MB7	LINE	121		chr6	135428499	135428596	97		D	3805		24	9.27835		All primates		n		n										1
chr6	119562953	119563103	CHARLIE1A	DNA	150		chr6	119560194	119560307	113		U	2646		37	7.07965		All primates		Intron	MAN1A1	Intron	MAN1A1									1
chr6	112365548	112365661	ALUJO	SINE	113		chr6	112364179	112364285	106		U	1263		7	7.54717		All primates		n		n										1
chr6	110244485	110244568	L1MC3	LINE	83		chr6	110245090	110245164	74		D	522		9	9.45946		All primates		Intron	FIG4	Intron	FIG4									1
chr6	106910828	106910948	L2	LINE	121		chr6	106912617	106912687	71		D	1669		50	11.2676		All primates		N		n
chr6	105948280	105948457	MER33	DNA	177		chr6	105947771	105947956	185		U	324		-8	10.8571		All primates		Intron	PREP	Intron	PREP									1
chr6	102584399	102584491	L1MA9	LINE	92		chr6	102583616	102583694	78		U	705		14	10.2564		All primates		Intron	GRIK2	Intron	GRIK2									1
chr6	101359689	101359794	L1PA17	LINE	106		chr6	101360815	101360917	103		D	1021		3	10.7843		All primates		Intron	ASCC3	Intron	ASCC3
chr6	88809256	88809360	L1ME1	LINE	104		chr6	88811345	88811423	78		D	1985		26	15.5844		All primates		n		n										1
chr6	83546787	83546899	MSTD-INT	LTR	113		chr6	83545456	83545563	108		U	1224		5	3.9604		All primates		N		n
chr6	73068012	73068069	MER2	DNA	57		chr6	73069694	73069737	43		D	1625		14	13.9535		All primates		Intron	RIMS1	Intron	RIMS1									1
chr6	51237931	51238052	MLT1C	LTR	121		chr6	51239111	51239204	93		D	1059		28	16.3043		All primates		n		n										1
chr6	48039424	48039747	L1MB1	LINE	323		chr6	48040374	48040653	279		D	627		44	8.24373		All primates		Intron	C6orf138	Intron	C6orf138									1
chr6	47149812	47150023	L2	LINE	212		chr6	47152023	47152236	214		D	2000		-2	7.84314		All primates		N		n
chr6	40273445	40273518	LTR16C	LTR	73		chr6	40272396	40272462	66		U	983		7	15.1515		All primates		n		n										1
chr6	27928131	27928312	CHARLIE1	DNA	181		chr6	27927448	27927625	177		U	506		4	11.9318		All primates		n		n										1
chr6	17036918	17036987	L4	LINE	69		chr6	17040653	17040703	50		D	3666		19	6		All primates		n		n										1
chr6	4296233	4296358	L1MB3	LINE	125		chr6	4294792	4294888	96		U	1345		29	12.6316		All primates		n		n										1
chr7	153222098	153222189	MER65C	LTR	91		chr7	153219721	153219794	73		U	2304		18	8.21918		All primates		Intron	DPP6	Intron	DPP6									1
chr7	144102977	144103302	L2	LINE	326		chr7	144104551	144104811	261		D	1249		65	10.1167		All primates		Intron	TPK1	Intron	TPK1
chr7	132163198	132163298	L1ME3	LINE	100		chr7	132165170	132165258	88		D	1872		12	4.5977		All primates		Intron	CHCHD3	Intron	CHCHD3									1
chr7	125779447	125779596	MLT1A0	LTR	149		chr7	125776502	125776600	98		U	2847		51	7.14286		All primates		n		n										1
chr7	113436371	113436475	MLT1H1	LTR	104		chr7	113435303	113435407	104		U	964		0	12.6214		All primates		n		n										1
chr7	108657395	108657507	MER50	LTR	112		chr7	108658342	108658445	103		D	835		9	10.6796		All primates		n		n										1
chr7	99489298	99489460	ALUSX	SINE	162		chr7	99492444	99492595	151		D	2984		11	9.27152		All primates		Intron	ZSCAN21	I/E	ZSCAN21	y	y		y	y				1
chr7	86473330	86473424	L1MC4	LINE	94		chr7	86472304	86472379	75		U	951		19	14.6667		All primates		Intron	KIAA1324L	Intron	KIAA1324L									1
chr7	84176528	84176813	MER3	DNA	285		chr7	84175523	84175760	237		U	768		48	9.32203		All primates		n		n										1
chr7	80495180	80495324	L1MDB	LINE	145		chr7	80493612	80493729	118		U	1451		27	8.47458		All primates		N		n
chr7	80339191	80339328	CHARLIE1B	DNA	137		chr7	80338547	80338643	96		U	548		41	7.29167		All primates		Intron	SEMA3C	Intron	SEMA3C									1
chr7	67818595	67818768	ALUJO	SINE	173		chr7	67819345	67819495	150		D	577		23	12		All primates		n		n										1
chr7	52016130	52016213	L1MD	LINE	84		chr7	52018417	52018489	73		D	2204		11	12.3288		All primates		N		n
chr7	39588199	39588290	ALUJO	SINE	91		chr7	39586533	39586594	61		U	1605		30	6.55738		All primates		n		n										1
chr7	38227428	38227599	MIR	SINE	171		chr7	38225877	38226042	165		U	1386		6	14.6341		All primates		Intron	STARD3NL	Intron	STARD3NL									1
chr7	27759813	27759906	MER44A	DNA	93		chr7	27759031	27759084	53		U	729		40	3.77358		All primates		Intron	TAX1BP1	Intron	TAX1BP1									1
chr7	23731858	23732011	MSTB1	LTR	153		chr7	23732970	23733118	148		D	959		5	10.3448		All primates		Intron	STK31	Intron	STK31									1
chr7	18980314	18980414	L2	LINE	101		chr7	18984974	18985059	86		D	4560		15	3.48837		All primates		Intron	HDAC9	Intron	HDAC9
chr7	8699470	8699537	MIRB	SINE	67		chr7	8698947	8698985	38		U	485		29	5.26316		All primates		Intron	NXPH1	Intron	NXPH1									1
chr7	1597422	1597658	MLT2B2	LTR	236		chr7	1598688	1598925	237		D	1030		-1	9.91379		All primates		n		n				y	y		y	11/12 = 92%		1
chr8	137180244	137180434	MLT1C	LTR	190		chr8	137177118	137177283	165		U	2961		25	13.9394		All primates		n		n										1
chr8	135517814	135518020	MSTC	LTR	206		chr8	135516261	135516471	210		U	1343		-4	10.7317		All primates		n		n										1
chr8	134589510	134589768	LTR16A1	LTR	258		chr8	134588455	134588643	188		U	867		70	8.51064		All primates		Intron	ST3GAL1	Intron	ST3GAL1									1
chr8	129573752	129573952	MLT1D	LTR	200		chr8	129574772	129574951	179		D	820		21	10.1124		All primates		n		n		y			y	y				1
chr8	124332360	124332463	MSTA	LTR	103		chr8	124331115	124331215	100		U	1145		3	6		All primates		Intron	ZHX1	3' UTR	ZHX1				y	y				1
chr8	117057032	117057104	MSTD	LTR	72		chr8	117058549	117058620	71		D	1445		1	16.9014		All primates		n		n										1
chr8	99064291	99064371	L1MB3	LINE	80		chr8	99063079	99063157	78		U	1134		2	8.97436		All primates		Intron	MATN2	Intron	MATN2									1
chr8	97936286	97936433	MLT2B4	LTR	147		chr8	97934540	97934687	147		U	1599		0	9.58904		All primates		Intron	PGCP	Intron	PGCP				y	y				1
chr8	97401088	97401187	L3	LINE	99		chr8	97399945	97400043	98		U	1045		1	9.18367		All primates		Intron	PTDSS1	Intron	PTDSS1									1
chr8	96365749	96365960	L1ME3A	LINE	211		chr8	96366281	96366485	204		D	321		7	6.93069		All primates		n		n										1
chr8	82255701	82255941	MLT1F	LTR	240		chr8	82256708	82256910	202		D	767		38	7.92079		All primates		n		n										1
chr8	75501138	75501211	L1MD3	LINE	73		chr8	75500426	75500490	64		U	648		9	10.9375		All primates		n		n										1
chr8	70530112	70530241	ALUJO	SINE	129		chr8	70529359	70529475	116		U	637		13	13.7931		All primates		n		n										1
chr8	61688540	61688651	MIR	SINE	111		chr8	61687630	61687706	76		U	834		35	6.66667		All primates		Intron	RAB2A	Intron	RAB2A									1
chr8	61412684	61412740	MER82	DNA	56		chr8	61413420	61413475	55		D	680		1	5.45455		All primates		n		n										1
chr8	59242097	59242275	L1MC4	LINE	178		chr8	59240617	59240784	167		U	1313		11	5.98802		All primates		n		n										1
chr8	37353387	37353479	MLT1C	LTR	92		chr8	37354220	37354296	76		D	741		16	11.8421		All primates		n		n										1
chr8	35837778	35837864	ALUJO	SINE	86		chr8	35838610	35838689	79		D	746		7	7.59494		All primates		n		n										1
chr8	33022110	33022330	L1MD1	LINE	220		chr8	33020882	33021083	201		U	1027		19	8.95522		All primates		n		n										1
chr8	30884283	30884397	ALUJO	SINE	114		chr8	30882336	30882417	81		U	1866		33	9.87654		All primates		n		n										1
chr8	22725645	22725759	MIRB	SINE	115		chr8	22726443	22726557	115		D	684		0	1.73913		All primates		Intron	PEBP4	Intron	PEBP4
chr8	16449422	16449608	MLT2F	LTR	186		chr8	16450073	16450205	132		D	465		54	12.1212		All primates		n		n										1
chr8	9780999	9781251	L1MB3	LINE	252		chr8	9782076	9782314	238		D	825		14	13.8655		All primates		n		n										1
chr8	9377492	9377629	L1M4C	LINE	138		chr8	9380451	9380557	107		D	2822		31	5.60748		All primates		N		n
chr8	5883665	5883945	MLT1D	LTR	280		chr8	5881706	5881976	270		U	1689		10	11.8959		All primates		n		n		y	y		y	y				1
chr8	3037363	3037601	MER46B	DNA	239		chr8	3034629	3034821	193		U	2542		46	14.1361		All primates		Intron	CSMD1	Intron	CSMD1
chr9	131970565	131970851	L2	LINE	287		chr9	131972966	131973202	237		D	2115		50	3.81356		All primates		N		n
chr9	121659075	121659153	L1M5	LINE	79		chr9	121657900	121657972	73		U	1103		6	15.0685		All primates		N		n
chr9	116533841	116534070	L2	LINE	230		chr9	116535071	116535291	221		D	1001		9	11.0599		All primates		N		n
chr9	116061560	116061683	MIR	SINE	123		chr9	116064022	116064137	115		D	2339		8	7.82609		All primates		Intron	COL27A1	Intron	COL27A1									1
chr9	99735543	99735748	MIR	SINE	205		chr9	99733640	99733835	195		U	1708		10	7.8125		All primates		Intron	HEMGN	Intron	HEMGN									1
chr9	95837095	95837297	L1MA7	LINE	202		chr9	95839202	95839405	203		D	1905		-1	3.58974		All primates		Intron	PTPDC1	Intron	PTPDC1									1
chr9	94391547	94391700	L1M5	LINE	154		chr9	94393542	94393650	109		D	1842		45	6.42202		All primates		Intron	CENPP	Intron	CENPP
chr9	90823935	90824142	L1MC	LINE	208		chr9	90824760	90824945	186		D	618		22	14.1304		All primates		Intron	SHC3	Intron	SHC3
chr9	83646738	83646885	MIR	SINE	147		chr9	83644989	83645095	106		U	1643		41	5.66038		All primates		n		n					y	y				1
chr9	81638593	81638938	MSTB1-INT	LTR	346		chr9	81634775	81635072	298		U	3521		48	7.77027		All primates		N		n
chr9	81206455	81206524	MLT1J	LTR	69		chr9	81206968	81207009	41		D	444		28	7.31707		All primates		n		n										1
chr9	80933394	80933472	MIR	SINE	78		chr9	80934222	80934282	60		D	750		18	10		All primates		n		n										1
chr9	74013508	74013746	HAL1	LINE	238		chr9	74015566	74015791	225		D	1820		13	9.33333		All primates		Intron	GDA	Intron	GDA									1
chr9	73440418	73440773	L1MC1	LINE	355		chr9	73441140	73441382	242		D	367		113	10.3306		All primates		n		n										1
chr9	71266277	71266350	MIR	SINE	73		chr9	71265978	71266036	58		U	241		15	5.26316		All primates		Intron	APBA1	Intron	APBA1									1
chr9	35416187	35416359	MIR	SINE	172		chr9	35417080	35417248	168		D	721		4	7.27273		All primates		n		n		y	y		y	y				1
chr9	31450351	31450561	L1MCA	LINE	211		chr9	31448654	31448809	156		U	1542		55	9.86842		All primates		N		n
chr9	23660715	23660836	MER107	DNA	121		chr9	23662792	23662900	108		D	1956		13	5.55556		All primates		n		n										1
chr9	23330742	23330880	MLT1A1	LTR	138		chr9	23332242	23332371	129		D	1362		9	1.5625		All primates		n		n		y	y	y	y	y	y	1		1
chr9	13215310	13215420	TIGGER3(GOLEM)	DNA	110		chr9	13217138	13217240	102		D	1718		8	7		All primates		Intron	MPDZ	Intron	MPDZ									1
chr9	7754633	7754801	TIGGER1	DNA	168		chr9	7757028	7757133	105		D	2227		63	9.52381		All primates		n		n										1
chr9	5474814	5474895	TIGGER7	DNA	81		chr9	5472793	5472855	62		U	1959		19	9.67742		All primates		n		n										1
chr9	2129445	2129659	LTR8A	LTR	214		chr9	2130353	2130543	190		D	694		24	10.0529		All primates		Intron	SMARCA2	Intron	SMARCA2									1
chrX	135050242	135050351	CHARLIE2	DNA	109		chrX	135050589	135050650	61		D	238		48	5		All primates		n		n										1
chrX	128676779	128676837	FORDPREFECT_A	DNA	58		chrX	128679709	128679753	44		D	2872		14	6.81818		All primates		n		n					y	y				1
chrX	119844806	119844872	L1PA13	LINE	66		chrX	119844447	119844509	62		U	297		4	6.45161		All primates		n		n										1
chrX	108412765	108412924	L1MB8	LINE	159		chrX	108413918	108414064	146		D	994		13	7.53425		All primates		n		n										1
chrX	103633258	103633368	MER5A	DNA	110		chrX	103634743	103634800	57		D	1375		53	7.14286		All primates		n		n										1
chrX	84260847	84261012	MIRB	SINE	165		chrX	84259959	84260060	101		U	787		64	1.9802		All primates		n		n										1
chrX	74218054	74218445	L1MDA	LINE	392		chrX	74213947	74214322	376		U	3732		16	9.84043		All primates		Intron	ABCB7	Intron	ABCB7
chrX	71218919	71219029	MIRB	SINE	110		chrX	71217265	71217375	110		U	1544		0	5.50459		All primates		n		n										1
chrX	49817800	49818010	MIR	SINE	210		chrX	49816836	49817041	205		U	759		5	9.35961		All primates		n		n										1
chrX	45881321	45881478	L2	LINE	158		chrX	45879770	45879911	142		U	1410		16	5.6338		All primates		N		n
chrX	35825098	35825182	ALUSQ	SINE	84		chrX	35826144	35826209	65		D	962		19	3.07692		All primates		n		n										1
chrX	34721009	34721172	L1PA15	LINE	163		chrX	34721884	34722011	127		D	712		36	13.3858		All primates		n		n										1
chrX	32773884	32774074	MIR	SINE	190		chrX	32772665	32772819	154		U	1065		36	7.79221		All primates		Intron	DMD	Intron	DMD				y	y				1
chrX	31264428	31264578	MER20	DNA	150		chrX	31265593	31265739	146		D	1015		4	6.16438		All primates		Intron	DMD	Intron	DMD				y	y				1
chrX	29517998	29518081	MSTA	LTR	83		chrX	29516828	29516908	80		U	1090		3	6.25		All primates		Intron	IL1RAPL1	Intron	IL1RAPL1									1
chrX	21376673	21376745	MADE1	DNA	72		chrX	21375413	21375458	45		U	1215		27	6.66667		All primates		Intron	CNKSR2	Intron	CNKSR2				y	y				2	chr19:39,763,431-39,763,452	Diff chr
chrX	17706455	17706641	ALUJB	SINE	186		chrX	17707511	17707654	143		D	870		43	11.1888		All primates		n		n										1
chrX	12192214	12192336	L2	LINE	123		chrX	12192984	12193064	81		D	648		42	12.3457		All primates		Intron	FRMPD4	Intron	FRMPD4
chr14	94156401	94156482	L2	LINE	82		chr14	94155426	94155507	82		U	894		0	0		HC		Intron	SERPINA3	Exon	SERPINA3
chr14	94070644	94070854	L2	LINE	211		chr14	94072425	94072553	129		D	1571		82	0.775194		HC		N		n
chr1	229796899	229797083	L1MB7	LINE	184		chr1	229798593	229798763	170		D	1510		14	2.35294		HC		n		n										1
chr1	184405953	184406080	L1P3	LINE	128		chr1	184406846	184406950	105		D	766		23	0.952381		HC		Intron	HMCN1	Intron	HMCN1
chr1	105701332	105701609	L1ME3B	LINE	278		chr1	105704596	105704827	232		D	2987		46	3.01724		HC		n		N
chr1	66437843	66438077	L1PA4	LINE	235		chr1	66435375	66435581	207		U	2262		28	1.44928		HC		Intron	PDE4B	Intron	PDE4B	y	y
chr1	4809246	4809346	MLT1E1	LTR	100		chr1	4812573	4812663	90		D	3227		10	2.22222		HC		n		n										1
chr10	79325611	79325766	ALUSX	SINE	155		chr10	79325096	79325250	154		U	361		1	1.94805		HC		Intron	DLG5	Intron	DLG5									1			n	n	7 bp 5'/3 bp 3'	n	7 bp 3'
chr12	213519	213618	MER41B	LTR	99		chr12	212571	212668	97		U	851		2	4.12371		HC		Intron	SLC6A13	Intron	SLC6A13									1			n	n	4 bp 3'	n	2 bp 3'
chr14	87413740	87413941	ALUJB	SINE	201		chr14	87413393	87413589	196		U	151		5	3.07692		HC		n		n										1			n	n	7 bp 3'	6 bp 5'	2 bp 3'
chr14	78895878	78896412	ALUSX	SINE	534		chr14	78894916	78895447	531		U	431		3	1.50659		HC		Intron	NRXN3	Intron	NRXN3	y	y		y	y				1
chr15	92637722	92637902	L1MD2	LINE	181		chr15	92642674	92642782	109		D	4772		72	2.75229		HC		N		5' UTR	MCTP2
chr16	57787578	57787730	L1ME3	LINE	152		chr16	57788533	57788686	153		D	803		-1	2.63158		HC		n		n					y	y				1			n	n	1 bp 3'	4 bp 5'	3 bp 3'
chr16	30416859	30416932	ALUSX	SINE	73		chr16	30415027	30415098	71		U	1761		2	2.8169		HC		Intron	ITGAL	Exon	ITGAL	y	y		y	y				1
chr16	27304337	27304412	ALUSQ	SINE	75		chr16	27307116	27307175	59		D	2704		16	3.38983		HC		n		n										1			n	10 bp	n	7 bp 3'	11 bp 3'
chr18	46082474	46082986	MER54A	LTR	512		chr18	46078485	46079000	515		U	3474		-3	2.14844		HC		n		n										1			n	n	6 bp 5'/4 bp 3'	n	n
chr18	39508661	39508823	L1MDA	LINE	163		chr18	39507824	39507977	154		U	684		9	2.5974		HC		N		n
chr18	21738759	21739008	MER7A	DNA	250		chr18	21738029	21738264	236		U	495		14	2.11864		HC		N		n
chr2	183099850	183099924	L1MED	LINE	75		chr2	183098891	183098952	62		U	898		13	8.06452		HC		N		n
chr2	136155428	136155540	LTR31	LTR	112		chr2	136151683	136151790	107		U	3638		5	1.86916		HC		Intron	R3HDM1	Intron	R3HDM1									1
chr2	22284823	22284975	ERVL-E	LTR	152		chr2	22286257	22286383	126		D	1282		26	3.1746		HC		n		n										1
chr22	44381638	44381763	MER21C	LTR	125		chr22	44380908	44380984	76		U	654		49	3.94737		HC		n		n										1
chr3	195061491	195061643	L1ME3B	LINE	153		chr3	195060770	195060920	151		U	571		2	1.3245		HC		N		n
chr3	149897310	149897400	L1MA4	LINE	90		chr3	149898343	149898428	85		D	943		5	1.17647		HC		n		5' UTR	AGTR1				y	y				1
chr3	109496602	109496841	ALUY	SINE	239		chr3	109497063	109497302	239		D	222		0	2.10084		HC		n		n										1
chr3	74660266	74660354	MIR	SINE	88		chr3	74661225	74661312	87		D	871		1	0		HC		n		n										1
chr6	52412208	52412289	L2	LINE	82		chr6	52410977	52411057	81		U	1151		1	2.46914		HC		Intron	EFHC1	Intron	EFHC1
chr8	13961485	13961619	LTR37A	LTR	134		chr8	13962125	13962192	67		D	506		67	0		HC		n		n										1
chr9	72272618	72272738	ALUJO	SINE	120		chr9	72273616	72273736	120		D	878		0	1.68067		HC		n		n										1
chr1	234348661	234348870	ALUSQ	SINE	209		chr1	234349758	234349963	205		D	888		4	3.41463		HC		n		n										1			n	n	n	8 bp 5'/4 bp 3'	14 bp 3'
chr1	224207043	224207240	ALUJ	SINE	198		chr1	224204904	224205081	178		U	1962		20	1.68539		HC		N		N
chr1	172600904	172601091	L1M1	LINE	188		chr1	172602888	172603072	185		D	1797		3	2.7027		HC		Intron	RABGAP1L	Intron	RABGAP1L	y	y
chr12	33813516	33813665	L1PB1	LINE	149		chr12	33815438	33815577	139		D	1773		10	4.34783		HC		n		n										1
chr5	37956699	37956765	HAL1	LINE	66		chr5	37953223	37953264	41		U	3435		25	0		HC		n		n		y	y		y	y				1
chr7	24089760	24089986	L1PB1	LINE	226		chr7	24093242	24093407	165		D	3256		61	4.24242		HC		n		n										1
chr10	12156813	12156889	ALUSX	SINE	76		chr10	12160929	12161005	76		D	4040		0	2.66667		HC		Intron	DHTKD1	Intron	DHTKD1									1
chr8	3353107	3353235	L1PA5	LINE	128		chr8	3351148	3351270	122		U	1837		6	6.55738		HC		Intron	CSMD1	Intron	CSMD1									1
chr1	187799236	187799487	L2	LINE	252		chr1	187797512	187797753	242		U	1483		10	5.83333		HCO		N		N
chr5	119934700	119934866	L2	LINE	167		chr5	119932826	119932975	150		U	1725		17	4.66667		HCO		Intron	PRR16	Intron	PRR16
chr8	141310975	141311231	ALUSG/X	SINE	257		chr8	141312941	141313210	270		D	1710		-13	5.11811		HCO		Intron	NIBP	Intron	NIBP
chr1	172210146	172210313	L2	LINE	168		chr1	172207067	172207225	159		U	2921		9	1.25786		HCO		Intron	RC3H1	Intron	RC3H1
chr1	165054964	165055061	MSTA	LTR	97		chr1	165053208	165053301	93		U	1663		4	3.33333		HCO		n		n				y			y	1		1
chr1	154296673	154296748	ALUY	SINE	75		chr1	154297914	154297982	68		D	1166		7	0		HCO		n		Intron	RAB25									1
chr1	113669081	113669152	ALUJ	SINE	72		chr1	113670186	113670257	72		D	1034		0	2.77778		HCO		n		N
chr1	43746692	43746763	ALUSX	SINE	71		chr1	43744370	43744426	56		U	2266		15	1.78571		HCO		n		n										1
chr1	40497664	40497742	ALUSC	SINE	78		chr1	40496321	40496399	78		U	1265		0	1.28205		HCO		Intron	ZMPSTE24	5' UTR	ZMPSTE24									1
chr1	5680589	5680737	ALUSP	SINE	148		chr1	5680988	5681117	129		D	251		19	3.87597		HCO		n		n										1			n	n	n	19 bp 5'/5 bp 3'	9 bp 3'
chr10	114114514	114114687	MIRB	SINE	173		chr10	114113983	114114141	158		U	373		15	3.79747		HCO		n		n										1
chr10	104491134	104491285	ALUJ	SINE	152		chr10	104487817	104487966	150		U	3168		2	5.36913		HCO		N		3' UTR	SFXN2
chr10	74929662	74929767	MER20	DNA	105		chr10	74927325	74927430	105		U	2232		0	5.71429		HCO		Intron	USP54	3' UTR	USP54				y	y				1			n	n	3 bp 5'/2 bp 3'	n	9 bp 3'
chr10	73277068	73277167	ALUSX	SINE	99		chr10	73278663	73278760	97		D	1496		2	3.09278		HCO		Intron	PSAP	Intron	PSAP									1
chr10	61863020	61863144	ALUSX	SINE	124		chr10	61862501	61862625	124		U	395		0	0.813008		HCO		n		n										1
chr10	22751254	22751458	ERVL-E	LTR	204		chr10	22749620	22749783	163		U	1471		41	2.45399		HCO		n		n										2	chr10:22,750,661-22,750,698	878
chr10	14242739	14242808	L1MA4A	LINE	69		chr10	14245468	14245520	52		D	2660		17	1.96078		HCO		Intron	FRMD4A	Intron	FRMD4A									1
chr11	115476971	115477165	THE1B	LTR	194		chr11	115479341	115479479	138		D	2176		56	5.7971		HCO		n		n										2	chr11:115,478,997-115,479,052	289
chr11	114478543	114478653	MSTD	LTR	110		chr11	114479714	114479811	97		D	1061		13	6.18557		HCO		n		n										1
chr11	92305259	92305348	MIR	SINE	89		chr11	92304545	92304634	89		U	625		0	4.49438		HCO		n		n										1
chr11	86748196	86748372	LTR18A	LTR	176		chr11	86747270	86747441	171		U	755		5	4.70588		HCO		n		n										1
chr11	63968597	63968775	ALUJ	SINE	179		chr11	63966207	63966383	177		U	2214		2	4.51977		HCO		N		N
chr11	59044173	59044241	L1PA16	LINE	68		chr11	59043560	59043628	68		U	545		0	2.98507		HCO		n		n										1			n	y (6 bp)	2 bp 3'	4 bp 5'	n
chr11	2991632	2991726	ALUSG	SINE	94		chr11	2990087	2990178	91		U	1454		3	8.79121		HCO		Intron	CARS	Intron	CARS									1
chr12	128647184	128647623	MER2	DNA	439		chr12	128648087	128648522	435		D	464		4	3.45622		HCO		Intron	TMEM132D	Intron	TMEM132D									1
chr12	128464986	128465041	L1MA9	LINE	55		chr12	128462864	128462922	58		U	2064		-3	3.63636		HCO		Intron	TMEM132D	Intron	TMEM132D									1
chr12	126850421	126850553	LTR45	LTR	132		chr12	126849596	126849672	76		U	749		56	5.33333		HCO		n		n										1
chr12	87641499	87641786	L2	LINE	288		chr12	87644023	87644245	223		D	2237		65	3.13901		HCO		N		N
chr12	59216664	59216740	ALUJB	SINE	76		chr12	59217831	59217888	57		D	1091		19	1.75439		HCO		n		n										1			n	n	3 bp 3'	16 bp 5'	4 bp 3'
chr12	4745089	4745261	ALUSG	SINE	172		chr12	4747967	4748140	173		D	2706		-1	2.32558		HCO		Intron	GALNT8	Intron	GALNT8									1
chr13	109581271	109581615	ALUSP	SINE	344		chr13	109577502	109577832	330		U	3439		14	2.72727		HCO		n		n										1
chr13	103443768	103444145	THE1B	LTR	377		chr13	103444758	103445024	266		D	613		111	6.79245		HCO		n		n										1
chr13	100373056	100373198	ALUJO	SINE	142		chr13	100372484	100372617	133		U	439		9	3.81679		HCO		n		n										1			n	n	4 bp 5'	8 bp 5'	3 bp 3'
chr13	55634780	55635250	L1MB8	LINE	470		chr13	55636120	55636556	436		D	870		34	0.917431		HCO		n		n		y	y		y	y				2	chrX:75,398,725-75,398,751	Diff chr
chr13	42516693	42516882	L2	LINE	190		chr13	42518338	42518471	134		D	1456		56	4.47761		HCO		Intron	DNAJC15	Intron	DNAJC15
chr13	36764163	36764419	MIR	SINE	256		chr13	36763246	36763464	218		U	699		38	3.22581		HCO		n		n										1
chr14	88216674	88216887	L1MED	LINE	214		chr14	88214630	88214808	179		U	1866		35	2.23464		HCO		Intron	EML5	Intron	EML5
chr14	70300899	70300999	TIGGER3B	DNA	101		chr14	70303498	70303554	57		D	2499		44	0		HCO		Intron	MAP3K9	Intron	MAP3K9
chr15	97166831	97166893	MER21C	LTR	62		chr15	97167801	97167838	37		D	908		25	5.40541		HCO		Intron	IGF1R	Intron	IGF1R									1
chr15	40019008	40019100	ALUSX	SINE	92		chr15	40017781	40017867	86		U	1141		6	6.97674		HCO		Intron	EHD4	Intron	EHD4									1
chr15	33703464	33703551	ALUSX	SINE	87		chr15	33705994	33706076	82		D	2443		5	0		HCO		n		n					y	y				1
chr15	30823188	30823391	MLT1F1	LTR	203		chr15	30827936	30828094	158		D	4545		45	2.53165		HCO		n		n					y	y				1
chr16	81852554	81852667	MER20	DNA	113		chr16	81851423	81851544	121		U	1010		-8	2.65487		HCO		Intron	CDH13	Intron	CDH13									1
chr16	51376973	51377194	ALUSX	SINE	221		chr16	51375729	51375953	224		U	1020		-3	5.50459		HCO		n		n										1
chr16	45675957	45676136	MER1A	DNA	179		chr16	45679327	45679501	174		D	3191		5	0.588235		HCO		Intron	NETO2	Intron	NETO2									1
chr16	13932912	13933203	CHARLIE1A	DNA	291		chr16	13929650	13929940	290		U	2972		1	3.125		HCO		Intron	ERCC4	Intron	ERCC4									1			n	n	2 bp 5'/4 bp 3'	n	13 bp 3'
chr18	27690271	27690375	ALUSX	SINE	104		chr18	27688435	27688505	70		U	1766		34	1.42857		HCO		Intron	KIAA1012	Intron	KIAA1012									1
chr2	226988215	226988397	MLT1A1	LTR	182		chr2	226989054	226989215	161		D	657		21	4.96894		HCO		n		n										1			n	n	9 bp 3'	9 bp 5'	n
chr2	218147770	218147934	L1M2	LINE	165		chr2	218146034	218146134	101		U	1636		64	2.9703		HCO		N		n
chr2	211771322	211771393	L1MDA	LINE	72		chr2	211772014	211772079	66		D	621		6	6.06061		HCO		N		n
chr2	209935985	209936062	L1MD3	LINE	77		chr2	209934461	209934525	64		U	1460		13	7.8125		HCO		n		n										1
chr2	198249696	198249790	ALUJ	SINE	95		chr2	198250336	198250430	95		D	546		0	0		HCO		N		n
chr2	197309864	197310004	L1PA11	LINE	140		chr2	197308617	197308745	128		U	1119		12	1.5625		HCO		n		n										1
chr2	193446485	193446698	L1MC1	LINE	213		chr2	193443718	193443924	206		U	2561		7	3.8835		HCO		n		n										1
chr2	140882723	140882864	L2	LINE	142		chr2	140884016	140884128	113		D	1152		29	6.19469		HCO		Intron	LRP1B	Intron	LRP1B
chr2	131486186	131486319	L2	LINE	134		chr2	131488879	131489001	123		D	2560		11	5.69106		HCO		Intron	ARHGEF4	Intron	ARHGEF4
chr2	32214342	32214460	ALUSQ	SINE	118		chr2	32215239	32215349	110		D	779		8	1.81818		HCO		Intron	SPAST	Intron	SPAST									1
chr2	1156122	1156231	L1MB7	LINE	109		chr2	1151934	1152037	103		U	4085		6	8.73786		HCO		Intron	SNTG2	Intron	SNTG2									1
chr21	41358919	41359106	ALUSX	SINE	187		chr21	41359901	41360085	184		D	795		3	8.15217		HCO		n		n										1
chr22	28789850	28790135	L1M4	LINE	286		chr22	28789272	28789538	267		U	312		19	2.62172		HCO		N		n
chr3	190518240	190518621	MER20	DNA	381		chr3	190516523	190516879	356		U	1361		25	5.61798		HCO		Intron	FAM79B	Intron	FAM79B									1			n	n	n	10 bp 5'/22 bp 3'	12 bp 3'
chr3	180941811	180941952	ALUSQ	SINE	141		chr3	180944088	180944223	135		D	2136		6	5.22388		HCO		Intron	USP13	Intron	USP13									1
chr3	119737474	119737540	ALUSC	SINE	66		chr3	119739487	119739550	63		D	1947		3	11.1111		HCO		n		n										1
chr3	106678050	106678200	L2	LINE	151		chr3	106676401	106676524	124		U	1526		27	2.47934		HCO		Intron	ALCAM	Intron	ALCAM
chr3	74221236	74221331	L2	LINE	96		chr3	74219940	74220030	91		U	1206		5	6.59341		HCO		N		n
chr3	71611027	71611286	ALUSQ	SINE	259		chr3	71612176	71612433	257		D	890		2	2.7451		HCO		Intron	FOXP1	Intron	FOXP1									1
chr3	49720849	49721014	L1MB2	LINE	165		chr3	49718902	49719066	164		U	1783		1	4.26829		HCO		Intron	RNF123	Intron	RNF123									1			n	n	2 bp 5'	1 bp 3'	n
chr3	24027781	24027968	ALUJB	SINE	187		chr3	24028977	24029148	171		D	1009		16	2.92398		HCO		n		n										1
chr3	91747	91847	MER41B	LTR	100		chr3	90033	90121	88		U	1626		12	3.44828		HCO		n		n					y	y				1
chr4	180054101	180054559	L1MEC	LINE	459		chr4	180055585	180056016	432		D	1026		27	4.20561		HCO		N		n
chr4	161923972	161924184	LTR10F	LTR	212		chr4	161927482	161927664	182		D	3298		30	6.04396		HCO		n		n										1			n	n	3 bp 3'	8 bp 3'	15 bp 5'
chr4	153702610	153702689	ALUY	SINE	79		chr4	153701099	153701179	80		U	1431		-1	5.12821		HCO		n		n										1
chr4	131064227	131064394	LTR37B	LTR	167		chr4	131062740	131062901	161		U	1326		6	3.72671		HCO		n		n										1
chr4	119252346	119252480	ALUY	SINE	134		chr4	119252712	119252840	128		D	232		6	0.78125		HCO		Intron	NDST3	Intron	NDST3									1			n	n	1 bp 3'	5 bp 5'	n
chr4	90890752	90890911	LTR37B	LTR	160		chr4	90891767	90891910	144		D	856		16	4.16667		HCO		Intron	SNCA	Intron	SNCA
chr5	126417529	126417831	L1PA6	LINE	302		chr5	126419197	126419498	301		D	1366		1	2.7027		HCO		n		n										1			n	n	n	6 bp 5'	2 bp 3'
chr5	110875013	110875147	MIR	SINE	134		chr5	110873344	110873472	128		U	1541		6	3.93701		HCO		Intron	STARD4	Intron	STARD4									1
chr5	23708628	23708722	ALUY	SINE	94		chr5	23706468	23706535	67		U	2093		27	5.97015		HCO		n		n										1
chr6	165891962	165892314	L1PA5	LINE	352		chr6	165891032	165891378	346		U	584		6	3.75723		HCO		Intron	PDE10A	Intron	PDE10A									1
chr6	156058521	156058698	ALUJ	SINE	178		chr6	156056718	156056853	136		U	1668		42	2.94118		HCO		N		n
chr6	96077393	96077610	MER65-INT	LTR	218		chr6	96075773	96076005	233		U	1388		-15	5.04587		HCO		N		n
chr6	38076430	38076618	THE1B	LTR	188		chr6	38077559	38077747	188		D	941		0	3.74332		HCO		Intron	ZFAND3	Intron	ZFAND3									1
chr7	136216136	136216315	L1MC1	LINE	179		chr7	136218236	136218375	139		D	1921		40	2.8777		HCO		Intron	CHRM2	Intron	CHRM2									1
chr7	121976523	121976750	ALUJ	SINE	228		chr7	121975248	121975355	108		U	1168		120	2.77778		HCO		Intron	CADPS2	Intron	CADPS2
chr7	93368918	93368984	ALUJB	SINE	66		chr7	93370259	93370309	50		D	1275		16	6		HCO		n		n										1
chr7	19724202	19724323	ALUSC	SINE	121		chr7	19723248	19723369	121		U	833		0	3.33333		HCO		n		n										1			n	y (9 bp)	1 bp 5'	4 bp 3'	n
chr8	123759049	123759214	L1MC1	LINE	165		chr8	123760434	123760588	154		D	1220		11	5.19481		HCO		n		n										1
chr8	84167370	84167506	HSMAR1	DNA	136		chr8	84165872	84166008	136		U	1362		0	2.94118		HCO		n		n										1
chr8	83671696	83671792	MLT1A	LTR	96		chr8	83670498	83670594	96		U	1102		0	6.25		HCO		n		n										1
chr9	125081600	125081778	MSTC	LTR	178		chr9	125080344	125080510	166		U	1090		12	4.21687		HCO		n		n										1
chr9	90701015	90701223	L1ME2	LINE	208		chr9	90700382	90700580	198		U	435		10	7.57576		HCO		n		n										1
chr9	36787067	36787257	MLT1I	LTR	190		chr9	36786295	36786475	180		U	592		10	4.44444		HCO		n		n		y	y		y	y				1
chrX	150883963	150884047	ALUSG	SINE	84		chrX	150882932	150882987	55		U	976		29	3.63636		HCO		Intron	GABRE	Intron	GABRE									1
chrX	12256105	12256352	MLT1H	LTR	247		chrX	12255306	12255541	235		U	564		12	3.4188		HCO		Intron	FRMPD4	n										1
chr1	61902687	61902885	MLT2E	LTR	198		chr1	61904517	61904700	183		D	1632		15	4.37158		HCO		n		n										1
chr10	133438166	133438329	PABL_A	LTR	163		chr10	133437571	133437722	151		U	444		12	7.94702		HCO		n		n										1
chr10	36670626	36670825	TIGGER1	DNA	199		chr10	36669294	36669475	181		U	1151		18	4.97238		HCO		n		n										1
chr11	115193321	115193419	ALUSX	SINE	98		chr11	115193856	115193954	98		D	437		0	2.04082		HCO		n		n										1
chr12	98479281	98479475	TIGGER1	DNA	194		chr12	98477728	98477890	162		U	1391		32	1.23457		HCO		Intron	ANKS1B	Intron	ANKS1B									1
chr13	112330342	112330500	L1MEC	LINE	159		chr13	112329749	112329873	125		U	469		34	8.8		HCO		N		N
chr15	97178479	97178674	MLT1A	LTR	195		chr15	97176708	97176883	175		U	1596		20	8.13953		HCO		Intron	IGF1R	Intron	IGF1R									1
chr16	201208	201335	ALUSG	SINE	127		chr16	198751	198864	113		U	2344		14	5.30973		HCO		Intron	LUC7L	Intron	LUC7L					y				1
chr17	17215444	17215557	MER41A	LTR	113		chr17	17214804	17214908	104		U	536		9	9.61538		HCO		n		n										1
chr2	105161706	105161820	MLT1C	LTR	114		chr2	105162858	105162951	93		D	1038		21	5.37634		HCO		n		n										1
chr20	33493612	33493682	ALUSX	SINE	70		chr20	33492250	33492316	66		U	1296		4	3.0303		HCO		n		n										1
chr21	30943527	30943662	L1MC1	LINE	135		chr21	30941782	30941913	131		U	1614		4	4.61538		HCO		n		n										1
chr22	32592096	32592189	ALUJB	SINE	94		chr22	32593125	32593211	87		D	936		7	6.89655		HCO		Intron	LARGE	Intron	LARGE
chr3	113699540	113699770	ALUSQ	SINE	230		chr3	113700387	113700604	217		D	617		13	5.55556		HCO		Intron	BTLA	Intron	BTLA									1
chr5	5373974	5374162	L1PA11	LINE	188		chr5	5373075	5373253	178		U	721		10	2.28571		HCO		n		3' UTR	ADAMTS16									1			2 separate deletions
chr6	125601558	125601691	L1PB1	LINE	133		chr6	125600890	125600986	96		U	572		37	7.36842		HCO		Intron	TPD52L1	Intron	TPD52L1									1
chr8	38211615	38211920	ALUSX	SINE	305		chr8	38210799	38211100	301		U	515		4	3		HCO		Intron	DDHD2	I/E	DDHD2				y	y				1
chr8	18045116	18045302	MER41B	LTR	186		chr8	18043768	18043954	186		U	1162		0	4.83871		HCO		n		n										1
chr9	124136121	124136376	ALUSX	SINE	255		chr9	124134835	124135054	219		U	1067		36	5.52995		HCO		n		n										1
chr9	83412937	83413044	ALUJO	SINE	107		chr9	83412346	83412450	104		U	487		3	5.76923		HCO		Intron	TLE1	Intron	TLE1									1
chr9	78884050	78884297	LTR8A	LTR	247		chr9	78885958	78886152	194		D	1661		53	5.6701		HCO		n		n										2	chr11:118,055,747-118,055,772	Diff chr
chr9	78453511	78453676	L1MC1	LINE	165		chr9	78450097	78450258	161		U	3253		4	3.10559		HCO		Intron	PRUNE2	Intron	PRUNE2									1
chr9	1652227	1652338	L2	LINE	112		chr9	1650863	1650937	75		U	1290		37	5.33333		HCO		N		n
chr1	171519941	171520102	TIGGER1	DNA	161		chr1	171518836	171518992	156		U	949		5	2.5641		HCO		n		n										1
chr11	94292975	94293144	MER20	DNA	169		chr11	94295644	94295800	156		D	2500		13	5.76923		HCO		n		n										1			n	n	1 bp 3'	8 bp 5'	3 bp 3'
chr11	69470239	69470425	THE1C	LTR	186		chr11	69469708	69469887	179		U	352		7	8.04598		HCO		n		n										1
chr11	33690136	33690415	L1MB7	LINE	279		chr11	33691004	33691271	267		D	589		12	4.58015		HCO		Intron	CD59	Intron	CD59									1
chr12	116039406	116039464	L1MA9	LINE	58		chr12	116041391	116041434	43		D	1927		15	0		HCO		n		n					y	y				1
chr12	94819867	94819991	L2	LINE	125		chr12	94822132	94822226	95		D	2141		30	2.10526		HCO		Intron	CCDC38	Intron	CCDC38
chr13	42088114	42088401	MER50	LTR	287		chr13	42086684	42086971	287		U	1143		0	10.1045		HCO		n		n										1
chr14	67389803	67389935	MLT1E2	LTR	132		chr14	67390280	67390409	129		D	345		3	5.42636		HCO		Intron	RAD51L1	Intron	RAD51L1									1
chr14	35205139	35205342	ALUSX	SINE	203		chr14	35202975	35203176	201		U	1963		2	6.96517		HCO		Intron	GARNL1	Intron	GARNL1									1			n	n	1 bp 5'/3 bp 3'	n	5 bp 3'
chr19	14769712	14769815	MLT1C	LTR	103		chr19	14773122	14773204	82		D	3307		21	9.7561		HCO		n		n										1
chr2	88467442	88467873	MER46A	DNA	432		chr2	88469196	88469568	373		D	1323		59	2.68097		HCO		N		n
chr2	82389199	82389351	L1MA9	LINE	152		chr2	82391523	82391647	124		D	2172		28	2.43902		HCO		n		n										1			n	n	5 bp 5'	15 bp 3'	n
chr22	24687446	24687744	MSTB1	LTR	298		chr22	24686127	24686424	297		U	1022		1	5.78231		HCO		Intron	MYO18B	Intron	MYO18B	y	y		y	y				1
chr4	68177084	68177291	L2	LINE	208		chr4	68175053	68175234	182		U	1850		26	4.3956		HCO		Intron	UBA6	Intron	UBA6
chr5	145727553	145727737	ALUSQ	SINE	184		chr5	145723081	145723265	184		U	4288		0	7.6087		HCO		n		n										1
chr5	27200130	27200356	TIGGER3B	DNA	226		chr5	27199133	27199356	223		U	774		3	4.95495		HCO		n		n										1			n	n	4 bp 5'	4 bp 3'	6 bp 3'
chr6	101255708	101255861	THE1B	LTR	153		chr6	101251552	101251686	134		U	4022		19	5.22388		HCO		Intron	ASCC3	Intron	ASCC3									1
chr7	151333596	151333923	L2	LINE	328		chr7	151330939	151331246	308		U	2350		20	4.87013		HCO		Intron	GALNTL5	E/I	GALNTL5
chr8	135554785	135554986	ALUSG	SINE	201		chr8	135555848	135555985	137		D	862		64	3.64964		HCO		n		n					y	y				1
chr8	84051087	84051246	L1MC2	LINE	159		chr8	84050526	84050678	152		U	409		7	2.63158		HCO		n		n										1
chr8	73416465	73416589	HSMAR2	DNA	124		chr8	73418718	73418810	92		D	2129		32	14.1304		HCO		n		n										1
chr9	12757578	12757740	TIGGER3(GOLEM)	DNA	162		chr9	12759567	12759672	105		D	1827		57	5.71429		HCO		n		n										1			n	n	n	34 bp 5'/46 bp 3'	n
chrX	147762243	147762669	L1M	LINE	427		chrX	147760781	147760985	205		U	1258		222	4.87805		HCO		Intron	AFF2	Intron	AFF2
chrX	29132619	29132755	L1MA4	LINE	136		chrX	29134567	29134672	105		D	1812		31	1.90476		HCO		Intron	IL1RAPL1	Intron	IL1RAPL1									1
chr19	53341397	53341575	ALUSP	SINE	178		chr19	53342139	53342315	176		D	564		2	1.13636		HCO		Intron	LIG1	Intron	LIG1									1
chr11	70495155	70495360	ALUJ	SINE	206		chr11	70496160	70496358	199		D	800		7	14.0704		HCOR		N		N
chr14	40370693	40370992	L1PA16	LINE	299		chr14	40370332	40370604	272		U	89		27	13.3829		HCOR		n		n										1
chr19	6127152	6127727	MIR	SINE	575		chr19	6128210	6128524	314		D	483		261	4.14013		HCOR		Intron	ACSBG2	I/E/I	ACSBG2	y	y		y	y				1
chr19	40077104	40077239	L1MEE	LINE	136		chr19	40076089	40076202	114		U	902		22	13.1579		HCOR		N		n
chr3	40665805	40665971	MLT1H	LTR	167		chr3	40663889	40664062	174		U	1743		-7	7.74194		HCOR		N		n
chr4	98797306	98797431	ZAPHOD	DNA	126		chr4	98799912	98799971	60		D	2481		66	3.33333		HCOR		Intron	C4ORF37	Intron	C4ORF37
chr5	100637183	100637298	L1MEC	LINE	116		chr5	100635388	100635495	108		U	1688		8	6.48148		HCOR		N		n
chr5	83954009	83954162	LTR16B	LTR	154		chr5	83955402	83955554	153		D	1240		1	6.04027		HCOR		N		n
chr7	16381197	16381334	L2	LINE	138		chr7	16379993	16380106	114		U	1091		24	7.89474		HCOR		Intron	LOC729920	Intron	LOC729920
chr3	46525806	46525878	MER83	LTR	72		chr3	46525198	46525252	54		U	554		18	3.7037		HCOR		n		n										1
chr1	214036826	214037018	TIGGER1	DNA	192		chr1	214040265	214040434	169		D	3247		23	8.28402		HCOR		Intron	USH2A	Intron	USH2A									1
chr1	198539476	198539621	ALUJB	SINE	145		chr1	198536322	198536433	111		U	3043		34	4.5045		HCOR		n		n										1
chr1	180841166	180841233	MIR	SINE	67		chr1	180839695	180839733	38		U	1433		29	5.40541		HCOR		n		Intron										1
chr1	160636264	160636425	L1PA11	LINE	161		chr1	160635308	160635458	150		U	806		11	5.33333		HCOR		Intron	SH2D1B	E/I	SH2D1B									1
chr1	159102383	159102475	MER77	LTR	92		chr1	159103009	159103082	73		D	534		19	2.73973		HCOR		n		n										1
chr1	155049660	155049844	ALUSG/X	SINE	185		chr1	155050927	155051039	113		D	1083		72	1.76991		HCOR		Intron	SH2D2A	Intron	SH2D2A
chr1	151526609	151526812	L2	LINE	204		chr1	151528915	151529099	185		D	2103		19	5.94595		HCOR		n		N
chr1	101551639	101551892	MIR	SINE	253		chr1	101554400	101554653	253		D	2508		0	4.74308		HCOR		n		n		y	y		y	y				1
chr1	101420775	101420920	ALUJB	SINE	145		chr1	101421729	101421862	133		D	809		12	0		HCOR		n		n										1
chr1	76176486	76176686	L1MB1	LINE	200		chr1	76177778	76177947	169		D	1092		31	3.5503		HCOR		n		n					y	y				2	chr2:225,021,632-225,021,652	Diff chr
chr1	69431289	69431423	ALUSG	SINE	134		chr1	69429373	69429505	132		U	1784		2	6.81818		HCOR		n		n										1
chr1	64856419	64856723	MIR	SINE	304		chr1	64854977	64855266	289		U	1153		15	4.98084		HCOR		Intron	CACHD1	Intron	CACHD1									1
chr1	56259432	56259696	THE1A	LTR	264		chr1	56258790	56259046	256		U	386		8	8.26772		HCOR		n		n										1
chr1	36305792	36305928	ALUSG	SINE	136		chr1	36305219	36305349	130		U	443		6	8.52713		HCOR		n		n										1
chr1	35045856	35045995	ALUSG	SINE	139		chr1	35044357	35044484	127		U	1372		12	6.29921		HCOR		n		n										1
chr1	20468446	20468514	MLT1B	LTR	68		chr1	20465883	20465947	64		U	2499		4	10.9375		HCOR		n		n										1
chr10	32033163	32033396	MSTA	LTR	233		chr10	32034758	32034979	221		D	1362		12	5.42986		HCOR		n		n										1
chr10	31273647	31273732	L1MEC	LINE	86		chr10	31272095	31272181	87		U	1466		-1	5.81395		HCOR		Intron	ZNF438	Intron	ZNF438
chr10	2420364	2420694	L1MA4	LINE	330		chr10	2424781	2425034	253		D	4087		77	8.4		HCOR		n		n					y					1
chr11	132604571	132604679	TIGGER7	DNA	108		chr11	132605123	132605212	89		D	444		19	8.98876		HCOR		Intron	OPCML	Intron	OPCML									1
chr11	118494388	118494496	L1PB4	LINE	108		chr11	118492961	118493044	83		U	1344		25	7.22892		HCOR		n		3' UTR	TMEM24				y	y				1
chr11	112428856	112429042	L1PA10	LINE	186		chr11	112425511	112425697	186		U	3159		0	6.52174		HCOR		Intron	NCAM1	Intron	NCAM1									1
chr11	107933200	107933342	ALUSQ	SINE	142		chr11	107933589	107933727	138		D	247		4	6.76692		HCOR		Intron	EXPH5	Intron	EXPH5									1
chr11	106081190	106081346	L1ME3B	LINE	157		chr11	106079936	106080078	143		U	1112		14	4.1958		HCOR		Intron	GUCY1A2	Intron	GUCY1A2
chr11	96466512	96466658	L1MA9	LINE	146		chr11	96465842	96465987	145		U	525		1	2.77778		HCOR		n		n										1
chr11	78986341	78986558	MIRB	SINE	217		chr11	78983496	78983674	178		U	2667		39	5.05618		HCOR		n		n										1
chr11	77645011	77645101	L1MB8	LINE	90		chr11	77645745	77645831	86		D	644		4	2.35294		HCOR		Intron	GAB2	Intron	GAB2				y	y				1
chr11	36986222	36986382	LTR8A	LTR	160		chr11	36984307	36984453	146		U	1769		14	4.13793		HCOR		n		n										1
chr11	36947678	36947862	LTR16C	LTR	184		chr11	36948729	36948909	180		D	867		4	3.37079		HCOR		n		n		y	y	y	y	y	y	1		1				0
chr11	35627077	35627270	MLT1H2	LTR	193		chr11	35628344	35628483	139		D	1074		54	3.64964		HCOR		n		n										1
chr11	26251021	26251173	TIGGER2	DNA	152		chr11	26249957	26250092	135		U	929		17	6.66667		HCOR		n		n										1
chr11	21187833	21187958	L1MB7	LINE	125		chr11	21185112	21185235	123		U	2598		2	5.7377		HCOR		Intron	NELL1	Intron	NELL1									1
chr12	126967229	126967505	MLT1D	LTR	276		chr12	126968029	126968289	260		D	524		16	6.20155		HCOR		n		n										1
chr12	97874592	97874662	L2	LINE	71		chr12	97876205	97876257	53		D	1543		18	4		HCOR		Intron	ANKS1B	Intron	ANKS1B
chr12	60954363	60954516	ALUJO	SINE	153		chr12	60952406	60952517	111		U	1846		42	1.8018		HCOR		Intron	USP15	Intron	USP15									1
chr12	52830345	52830444	ALUSP	SINE	99		chr12	52829273	52829363	90		U	982		9	4.44444		HCOR		n		n					y	y				1
chr12	22158432	22158547	LTR8	LTR	115		chr12	22156648	22156760	112		U	1672		3	4.46429		HCOR		n		n										1
chr13	109556371	109556447	MIR	SINE	76		chr13	109560323	109560377	54		D	3876		22	12.963		HCOR		n		n										1
chr13	107196216	107196534	THE1C	LTR	318		chr13	107191440	107191761	321		U	4455		-3	8.01282		HCOR		Intron	LOC728215	Intron	LOC728215									1
chr13	80211560	80211685	L1MA8	LINE	125		chr13	80212830	80212928	98		D	1145		27	4.08163		HCOR		n		n										1
chr13	59788964	59789161	L2	LINE	198		chr13	59791016	59791126	111		D	1855		87	1.8018		HCOR		N		N
chr13	49763774	49763949	MSTB	LTR	175		chr13	49765020	49765185	165		D	1071		10	4.84848		HCOR		n		n										1
chr13	41489701	41489770	ERVL-E	LTR	69		chr13	41487072	41487120	48		U	2581		21	6.25		HCOR		n		n					y	y				1
chr13	22134147	22134369	MLT1C-INT	LTR	223		chr13	22132023	22132167	145		U	1980		78	6.2069		HCOR		N		N
chr14	94387479	94387583	ALUSQ	SINE	104		chr14	94386743	94386837	94		U	642		10	11.7021		HCOR		n		n										1
chr14	66232597	66232744	L1MC1	LINE	147		chr14	66233279	66233419	140		D	535		7	6.01504		HCOR		Intron	GPHN	Intron	GPHN									1
chr15	99820619	99820909	LTR33	LTR	291		chr15	99821667	99821930	264		D	758		27	2.28137		HCOR		Intron	PCSK6	Intron	PCSK6
chr15	95419036	95419109	MLT1A	LTR	73		chr15	95420051	95420120	69		D	942		4	4.34783		HCOR		n		n					y	y				1
chr15	92050772	92051034	L1MC3	LINE	262		chr15	92052036	92052290	254		D	1002		8	6.74603		HCOR		n		n										1
chr15	87157053	87157318	L2	LINE	266		chr15	87155240	87155445	206		U	1608		60	5.82524		HCOR		Intron	ACAN	Intron	ACAN
chr15	84951492	84951596	L1MC2	LINE	104		chr15	84949753	84949838	85		U	1654		19	11.7647		HCOR		Intron	AGBL1	Intron	AGBL1									1
chr15	47142694	47142866	LTR1	LTR	172		chr15	47140741	47140911	170		U	1783		2	6.50888		HCOR		n		n										1
chr16	86190658	86190709	MLT1G1	LTR	51		chr16	86192838	86192886	48		D	2129		3	6.25		HCOR		n		n										1
chr16	58849654	58849768	HAL1	LINE	114		chr16	58850279	58850385	106		D	511		8	6.60377		HCOR		n		n										1
chr16	47317064	47317132	MLT1K	LTR	68		chr16	47312769	47312828	59		U	4236		9	0		HCOR		n		n			y	y	y	y	y	1		1
chr16	23709574	23709745	LTR51	LTR	171		chr16	23705413	23705515	102		U	4059		69	4.90196		HCOR		n		n										1
chr16	20277361	20277424	ALUJB	SINE	63		chr16	20278035	20278082	47		D	611		16	0		HCOR		n		3' UTR	PDILT									1
chr16	4337154	4337285	ALUJB	SINE	131		chr16	4335549	4335668	119		U	1486		12	4.23729		HCOR		Intron	Magmas	Intron	Magmas									1
chr17	65853702	65853863	MER20	DNA	161		chr17	65856113	65856274	161		D	2250		0	8.75		HCOR		n		n										1
chr17	34369569	34369732	ALUJ	SINE	164		chr17	34368321	34368468	148		U	1101		16	4.72973		HCOR		Intron	FBX047	Intron	FBX047
chr17	5548974	5549100	MIR	SINE	126		chr17	5547571	5547679	108		U	1295		18	8.33333		HCOR		n		n										1
chr17	3870248	3870459	ALUJO	SINE	211		chr17	3868062	3868235	173		U	2013		38	9.82659		HCOR		Intron	ZZEF1	Intron	ZZEF1									1
chr18	72401272	72401414	L1PA15	LINE	142		chr18	72400691	72400823	132		U	449		10	4.58015		HCOR		n		n										1
chr18	60232293	60232459	MER49	LTR	166		chr18	60230218	60230384	166		U	1909		0	6.09756		HCOR		n		n										1
chr18	53356013	53356135	THE1D	LTR	122		chr18	53357003	53357122	119		D	868		3	5.04202		HCOR		n		n										1
chr18	35362120	35362273	LTR53	LTR	153		chr18	35365905	35366051	146		D	3632		7	2.05479		HCOR		n		n		y	y	y	y	y	y	8/10 - 80%		1
chr18	25760062	25760399	MLT1D	LTR	337		chr18	25760966	25761301	335		D	567		2	6.58683		HCOR		n		n										1
chr19	16884465	16884518	ALUSX	SINE	53		chr19	16886293	16886341	48		D	1775		5	6.25		HCOR		Intron	CPAMD8	I/E	CPAMD8				y	y				1
chr19	16368489	16368557	L1MB2	LINE	69		chr19	16369248	16369299	52		D	691		17	11.7647		HCOR		Intron	EPS15L1	Intron	EPS15L1
chr2	206028236	206028312	MIR	SINE	76		chr2	206027171	206027237	66		U	999		10	1.51515		HCOR		Intron	PARD3B	Intron	PARD3B	y	y	y	y	y	y	2 TFBS - 1 @ 100%, 2 @ 21/22 - 95%		1
chr2	205575849	205575971	MLT1D	LTR	122		chr2	205574671	205574783	112		U	1066		10	8.92857		HCOR		Intron	PARD3B	Intron	PARD3B									1
chr2	203979874	203980136	ALUSX	SINE	262		chr2	203980765	203981026	261		D	629		1	5.76923		HCOR		Intron	ABI2	Intron	ABI2									1
chr2	199781279	199781355	L2	LINE	77		chr2	199779778	199779853	76		U	1426		1	5.26316		HCOR		N		n
chr2	198874779	198875002	ALUSX	SINE	223		chr2	198878733	198878927	194		D	3731		29	3.60825		HCOR		n		n		y	y		y	y				2	chr2:198,875,273-198,875,301	3432
chr2	157392094	157392187	L1MA4A	LINE	93		chr2	157387674	157387749	75		U	4345		18	4.05405		HCOR		n		n										1
chr2	119878847	119879111	MER45A	DNA	265		chr2	119879439	119879669	231		D	328		34	5.19481		HCOR		N		n
chr2	117639495	117639564	LTR44	LTR	69		chr2	117639947	117639999	52		D	383		17	3.84615		HCOR		n		n				y	Goes with below		y	Goes with below		1
chr2	104121177	104121264	MSTB	LTR	87		chr2	104120250	104120334	84		U	843		3	9.63855		HCOR		n		n										1
chr2	98939819	98939974	L1ME3A	LINE	155		chr2	98941155	98941289	134		D	1181		21	8.20896		HCOR		n		n										1
chr2	74733616	74733671	MLT1F	LTR	55		chr2	74732502	74732557	55		U	1059		0	10.9091		HCOR		n		n										1
chr2	51077779	51077853	ALUJB	SINE	74		chr2	51078487	51078561	74		D	634		0	6.84932		HCOR		Intron	NRXN1	Intron	NRXN1									1
chr2	42372698	42372863	L1ME3A	LINE	165		chr2	42367754	42367877	123		U	4821		42	4.06504		HCOR		Intron	EML4	Intron	EML4									1
chr2	18759204	18759400	THE1B	LTR	196		chr2	18759828	18759973	145		D	428		51	4.82759		HCOR		n		n										1
chr2	18093733	18093793	MLT1B	LTR	60		chr2	18091677	18091726	49		U	2007		11	4.08163		HCOR		n		n										1
chr20	52161051	52161239	ALUSX	SINE	188		chr20	52162654	52162797	143		D	1415		45	5.83942		HCOR		n		n										1
chr21	35514623	35514850	L1MED	LINE	228		chr21	35512026	35512247	222		U	2376		6	4.05405		HCOR		N		n
chr21	19810806	19810971	L1PA15	LINE	166		chr21	19811324	19811450	127		D	353		39	11.811		HCOR		N		n
chr22	38178547	38178778	MER72	LTR	231		chr22	38180268	38180423	155		D	1490		76	5.29801		HCOR		n		n										1
chr3	148808028	148808131	HAL1	LINE	103		chr3	148807042	148807136	94		U	892		9	4.25532		HCOR		n		n										1
chr3	99013635	99013870	TIGGER1	DNA	235		chr3	99012234	99012486	252		U	1149		-17	5.98291		HCOR		n		n										1
chr3	79135450	79135516	MIR	SINE	66		chr3	79137261	79137318	57		D	1745		9	14.0351		HCOR		Intron	ROBO1	Intron	ROBO1				y	y				1
chr3	59461674	59461807	MIRB	SINE	133		chr3	59465427	59465551	124		D	3620		9	4.83871		HCOR		n		n					y	y				1
chr3	44905795	44905958	ALUJO	SINE	163		chr3	44907684	44907842	158		D	1726		5	6.45161		HCOR		Intron	TGM4	Intron	TGM4									1
chr3	22810963	22811025	MIRB	SINE	62		chr3	22813102	22813153	51		D	2077		11	5.88235		HCOR		n		n										1
chr4	190971865	190971969	L1MC4	LINE	105		chr4	190975548	190975597	50		D	3579		55	6		HCOR		N		n
chr4	142138105	142138195	ALUSG	SINE	90		chr4	142139868	142139958	90		D	1673		0	7.77778		HCOR		Intron	RNF150	Intron	RNF150									1
chr4	138952726	138952943	MLT1G1-INT	LTR	218		chr4	138950338	138950551	214		U	2175		4	6.10329		HCOR		N		n
chr4	135195804	135195872	MLT1B	LTR	68		chr4	135194419	135194458	39		U	1346		29	7.69231		HCOR		n		n										1
chr4	101026565	101026751	MIR3	SINE	187		chr4	101027677	101027796	120		D	926		67	5		HCOR		Intron	MAP2K1IP1	Intron	MAP2K1IP1
chr4	96458233	96458329	MLT1D	LTR	97		chr4	96456680	96456773	94		U	1460		3	3.19149		HCOR		Intron	UNC5C	Intron	UNC5C
chr4	56634351	56634434	L1PA7	LINE	83		chr4	56630867	56630950	83		U	3401		0	4.81928		HCOR		n		n										1
chr4	45512541	45512810	MLT1E1A	LTR	269		chr4	45513327	45513584	257		D	517		12	3.89105		HCOR		n		n										1
chr4	23727025	23727123	L2	LINE	99		chr4	23729409	23729484	76		D	2286		23	3.94737		HCOR		N		n
chr4	19239365	19239868	MLT1C	LTR	503		chr4	19240884	19241357	473		D	1016		30	5.28541		HCOR		n		n										1
chr4	16986537	16986618	MER3	DNA	81		chr4	16985402	16985471	69		U	1066		12	1.44928		HCOR		n		n				y	Goes with below		y	Goes with below		1
chr4	14861999	14862205	THE1D	LTR	206		chr4	14862590	14862776	186		D	385		20	5.94595		HCOR		n		n										1
chr5	171392530	171392709	THE1C	LTR	179		chr5	171393623	171393789	166		D	914		13	6.0241		HCOR		n		n										1
chr5	121454585	121454769	MER1A	DNA	184		chr5	121455325	121455506	181		D	556		3	4.41989		HCOR		n		n		y	y		y	y				1
chr5	112218838	112218984	L1M4C	LINE	147		chr5	112219744	112219887	144		D	760		3	9.28571		HCOR		N		n
chr5	111719620	111719730	ERVL-E	LTR	110		chr5	111718152	111718215	63		U	1405		47	9.52381		HCOR		Intron	EPB41L4A	Intron	EPB41L4A									1
chr5	90870553	90870649	L1MB4	LINE	96		chr5	90869489	90869589	100		U	964		-4	9.375		HCOR		n		n										1
chr5	45538424	45538496	MIR	SINE	72		chr5	45541932	45541997	65		D	3436		7	4.61538		HCOR		Intron	HCN1	Intron	HCN1									1
chr5	38367409	38367597	L1MC1	LINE	188		chr5	38366585	38366717	132		U	692		56	3.93701		HCOR		Intron	EGFLAM	Intron	EGFLAM									1
chr5	38335436	38335533	MSTB	LTR	97		chr5	38334327	38334403	76		U	1033		21	1.31579		HCOR		Intron	EGFLAM	Intron	EGFLAM									1
chr5	37886663	37886769	MER58B	DNA	106		chr5	37888436	37888515	79		D	1667		27	2.53165		HCOR		n		n										1
chr6	162804722	162804822	LTR40B	LTR	100		chr6	162803354	162803437	83		U	1285		17	6.0241		HCOR		Intron	PARK2	Intron	PARK2									1
chr6	159438002	159438147	ALUJB	SINE	145		chr6	159439317	159439451	134		D	1170		11	4.47761		HCOR		n		n										1
chr6	159343962	159344053	L2	LINE	92		chr6	159340534	159340608	75		U	3354		17	14.6667		HCOR		N		5' UTR	RSPH3
chr6	154825066	154825135	L1MB8	LINE	69		chr6	154825845	154825903	58		D	710		11	5.17241		HCOR		Intron	CNKSR3	Intron	CNKSR3									1
chr6	140264631	140264725	THE1B	LTR	94		chr6	140263744	140263824	80		U	807		14	6.25		HCOR		n		n										1
chr6	45353472	45353633	L1PA7	LINE	161		chr6	45354266	45354422	156		D	633		5	3.84615		HCOR		Intron	SUPT3H	Intron	SUPT3H	y	y	y	y	y	y	2 TFBS - 1 @ 12/13 - 92%, 2 @ 100%		1
chr6	14780100	14780198	MLT1J2	LTR	98		chr6	14781728	14781826	98		D	1530		0	4.08163		HCOR		n		n										1
chr7	93346321	93346489	L1M3	LINE	169		chr7	93344327	93344494	168		U	1827		1	4.7619		HCOR		N		n
chr7	73586807	73586923	ALUSX	SINE	116		chr7	73584984	73585091	107		U	1716		9	12.1495		HCOR		Intron	GTF2IRD1	Intron	GTF2IRD1									1
chr7	70091742	70091810	ALUSX	SINE	68		chr7	70087969	70088030	61		U	3712		7	3.27869		HCOR		n		n										1
chr7	68910392	68910574	MLT1F1	LTR	182		chr7	68909792	68909972	180		U	420		2	6.11111		HCOR		Intron	AUTS2	Intron	AUTS2									1
chr7	35731342	35731480	LTR1	LTR	138		chr7	35733408	35733546	138		D	1928		0	8.69565		HCOR		n		n										1
chr7	26598020	26598083	MIR	SINE	63		chr7	26595290	26595330	40		U	2690		23	2.5		HCOR		n		n					y	y				1
chr7	21340870	21341071	ALUSX	SINE	201		chr7	21342057	21342249	192		D	986		9	6.25		HCOR		n		n										1
chr8	117675468	117675550	L1M5	LINE	83		chr8	117672845	117672902	58		U	2566		25	10.3448		HCOR		N		n
chr8	108938405	108938518	MIRB	SINE	113		chr8	108939203	108939273	70		D	685		43	4.28571		HCOR		n		n										1
chr8	107259049	107259222	L1MA1	LINE	173		chr8	107257876	107258037	161		U	1012		12	5.59006		HCOR		n		n										1
chr8	96583229	96583510	L1MD1	LINE	282		chr8	96578249	96578523	275		U	4706		7	4.72727		HCOR		N		n
chr8	88531833	88531916	L1MA4	LINE	83		chr8	88533669	88533748	79		D	1753		4	6.32911		HCOR		n		n										1
chr8	74261956	74262214	ALUJ	SINE	259		chr8	74261231	74261381	151		U	575		108	5.96026		HCOR		N		n
chr8	68279938	68280136	MER30B	DNA	198		chr8	68281492	68281669	177		D	1356		21	3.97727		HCOR		Intron	ARFGEF1	Intron	ARFGEF1			y	Goes with below		y	Goes with below		1
chr8	67464579	67464671	ALUY	SINE	92		chr8	67468047	67468121	74		D	3376		18	13.5135		HCOR		n		n										1
chr8	66109391	66109515	ALUY	SINE	124		chr8	66107340	66107465	125		U	1926		-1	5.64516		HCOR		n		n				y	y	y	y	10/11 = 91%		1
chr8	23737103	23737244	ALUJB	SINE	141		chr8	23737906	23738033	127		D	662		14	7.14286		HCOR		n		n										1
chr9	129715905	129716070	ALUSX	SINE	165		chr9	129714365	129714526	161		U	1379		4	4.96894		HCOR		Intron	ST6GALNAC4	E/I	ST6GALNAC4	y	y		y	y				1
chr9	107684477	107684587	L1PA6	LINE	110		chr9	107685449	107685540	91		D	862		19	4.44444		HCOR		n		n										1
chr9	103052794	103052944	L2	LINE	151		chr9	103051096	103051236	141		U	1558		10	8.51064		HCOR		Intron	PRG-3	Intron	PRG-3
chr9	98314010	98314131	ALUJB	SINE	121		chr9	98312146	98312269	123		U	1741		-2	5.83333		HCOR		Intron	CDC14B	Intron	CDC14B									1
chr9	84138969	84139084	MLT1H	LTR	115		chr9	84135775	84135887	112		U	3082		3	4.46429		HCOR		n		n										1
chr9	75871828	75871927	MLT1E	LTR	99		chr9	75872755	75872837	82		D	828		17	4.87805		HCOR		n		n										1
chr9	3735822	3735900	ALUSX	SINE	78		chr9	3737382	3737448	66		D	1482		12	9.09091		HCOR		n		n										1
chrX	134424553	134424617	L1PB1	LINE	64		chrX	134425537	134425597	60		D	920		4	6.66667		HCOR		n		n										1
chrX	125681305	125681392	MADE1	DNA	87		chrX	125679965	125680048	83		U	1257		4	6.0241		HCOR		n		n										1
chrX	118491683	118491761	ALUSX	SINE	78		chrX	118490735	118490804	69		U	879		9	2.89855		HCOR		n		n					y	y				1
chrX	118109505	118109721	L1PB3	LINE	216		chrX	118110177	118110387	210		D	456		6	6.19048		HCOR		n		n										1
chr1	173071406	173071532	MLT1J1	LTR	126		chr1	173073528	173073639	111		D	1996		15	12.7273		HCOR		Intron	RABGAP1L	Intron	RABGAP1L									1
chr1	48366054	48366246	L1MA9	LINE	193		chr1	48366613	48366781	169		D	367		24	11.3095		HCOR		n		N
chr10	80802267	80802403	L1M4B	LINE	136		chr10	80806255	80806331	76		D	3852		60	5.26316		HCOR		n		n										1
chr10	66363392	66363493	L1MC1	LINE	101		chr10	66365329	66365408	79		D	1836		22	12.6582		HCOR		n		n										1
chr10	12048757	12048954	L1MEE	LINE	198		chr10	12045765	12045958	194		U	2799		4	9.79381		HCOR		Intron	UPF2	Intron	UPF2	y
chr10	5937156	5937328	ALUSX	SINE	172		chr10	5937933	5938103	170		D	605		2	3.5503		HCOR		n		n										1
chr12	129138992	129139053	L1ME2	LINE	61		chr12	129137312	129137354	42		U	1638		19	2.38095		HCOR		n		n										1
chr12	99323619	99323689	MLT1D	LTR	70		chr12	99322154	99322210	56		U	1409		14	12.5		HCOR		Intron	SLC17A8	Intron	SLC17A8									1
chr12	51797649	51797878	TIGGER1	DNA	229		chr12	51798978	51799200	222		D	1100		7	5.40541		HCOR		Intron	SOAT2	E/I/E	SOAT2				y	y				1
chr12	14746178	14746445	MLT1A	LTR	267		chr12	14744029	14744281	252		U	1897		15	9.83607		HCOR		n		n										1
chr13	104458333	104458407	L1MA4A	LINE	74		chr13	104459279	104459340	61		D	872		13	13.1148		HCOR		n		n										1
chr13	74186697	74186785	TIGGER1	DNA	88		chr13	74188038	74188100	62		D	1253		26	8.06452		HCOR		n		n										1
chr14	78256409	78256533	L2	LINE	125		chr14	78254949	78255028	80		U	1381		45	12.5		HCOR		Intron	NRXN3	Intron	NRXN3
chr15	78065632	78065704	L1MB3	LINE	72		chr15	78064421	78064484	63		U	1148		9	6.34921		HCOR		n		n					y					1
chr15	25685205	25685512	LTR32	LTR	307		chr15	25682441	25682737	296		U	2468		11	6.41892		HCOR		Intron	OCA2	Intron	OCA2									1
chr15	23733944	23734051	ALUJB	SINE	107		chr15	23733435	23733532	97		U	412		10	9.27835		HCOR		n		n										1
chr16	12704700	12704794	ALUSX	SINE	94		chr16	12705332	12705407	75		D	538		19	6.66667		HCOR		Intron	FLJ11151	Intron	FLJ11151									1
chr17	61821545	61821715	THE1C	LTR	170		chr17	61822568	61822715	147		D	853		23	6.33803		HCOR		Intron	PRKCA	Intron	PRKCA	y	y		y	y				1
chr17	46371243	46371340	L2	LINE	98		chr17	46367480	46367569	90		U	3674		8	11.236		HCOR		N		n
chr17	38283359	38283600	ALUSG	SINE	241		chr17	38283931	38284137	206		D	331		35	5.33981		HCOR		n		n										1
chr17	14835220	14835322	L1ME1	LINE	102		chr17	14837971	14838074	103		D	2649		-1	8		HCOR		n		n				y	Goes with below		y	Goes with below		1
chr17	10271487	10271614	L1ME1	LINE	127		chr17	10270487	10270600	113		U	887		14	12.6126		HCOR		n		n										1
chr19	15067988	15068069	ALUJO	SINE	81		chr19	15066478	15066559	81		U	1429		0	2.46914		HCOR		n		n										1
chr2	225191265	225191611	ALUJ	SINE	347		chr2	225189744	225190089	346		U	1176		1	4.97076		HCOR		N		n
chr2	145951766	145952210	L1MA2	LINE	445		chr2	145955138	145955579	442		D	2928		3	10.181		HCOR		N		n
chr2	135959908	135960071	TIGGER1	DNA	163		chr2	135958412	135958537	125		U	1371		38	8.8		HCOR		Intron	ZRANB3	Intron	ZRANB3									2	chr5:128,591,664-128,591,685	Diff chr
chr2	53791957	53792109	L1MD2	LINE	152		chr2	53792970	53793060	90		D	861		62	4.49438		HCOR		Intron	ASB3	Intron	ASB3									1
chr2	2420584	2420849	L1MEE	LINE	266		chr2	2416502	2416707	206		U	3877		60	4.36893		HCOR		N		n
chr20	43675216	43675332	MER3	DNA	116		chr20	43677046	43677135	89		D	1714		27	15.7303		HCOR		Intron	WFDC9	Intron	WFDC9									1
chr21	45154103	45154312	L1MC4	LINE	209		chr21	45151945	45152094	149		U	2009		60	8.72483		HCOR		Intron	ITGB2	Intron	ITGB2									1
chr21	32784584	32784724	L1MB2	LINE	140		chr21	32785506	32785588	82		D	782		58	8.53659		HCOR		Intron	C21orf63	Intron	C21orf63									2	chr21:32,785,897-32,785,951	309
chr22	25516544	25516671	L1MB3	LINE	127		chr22	25515769	25515884	115		U	660		12	17.3913		HCOR		n		n										1
chr3	167521816	167522007	L1ME3	LINE	191		chr3	167523339	167523521	182		D	1332		9	11.5385		HCOR		n		n										1
chr3	84151887	84152054	L1M3D	LINE	168		chr3	84154681	84154836	156		D	2627		12	12.2581		HCOR		N		n
chr3	33216963	33217057	MLT1A0-INT	LTR	95		chr3	33215239	33215333	95		U	1630		0	10.5263		HCOR		Intron	SUSD5	Intron	SUSD5
chr4	175728100	175728359	MSTA	LTR	259		chr4	175731525	175731751	226		D	3166		33	6.66667		HCOR		n		n										2	chr9:28,028,344-28,028,363	Diff chr
chr4	159866503	159866833	ALUJ	SINE	331		chr4	159868155	159868477	323		D	1322		8	5.64263		HCOR		N		n
chr4	85152243	85152358	L1ME2	LINE	115		chr4	85151346	85151460	114		U	783		1	14.0351		HCOR		n		n										1
chr4	68101119	68101375	ALUSX	SINE	257		chr4	68102251	68102489	239		D	876		18	5.46218		HCOR		N		n
chr4	45025667	45025781	MER31B	LTR	114		chr4	45024476	45024572	96		U	1095		18	9.57447		HCOR		n		n										1
chr4	40166379	40166575	ALUSX	SINE	196		chr4	40166036	40166205	169		U	174		27	1.77515		HCOR		Intron	RBM47	Intron	RBM47									1
chr4	10516841	10517044	L1PA13	LINE	203		chr4	10514766	10514966	200		U	1875		3	5.5		HCOR		n		n										1
chr5	12488397	12488537	THE1B	LTR	140		chr5	12487447	12487560	113		U	837		27	11.5044		HCOR		n		n										1
chr6	139004022	139004339	ALUSG	SINE	317		chr6	139005093	139005390	297		D	754		20	5.90278		HCOR		n		n										1
chr6	57092502	57092694	L1MC1	LINE	192		chr6	57090877	57091047	170		U	1455		22	7.14286		HCOR		Intron	ZNF451	Intron	ZNF451									1
chr6	12356271	12356454	MLT1A	LTR	183		chr6	12354786	12354932	146		U	1339		37	3.5461		HCOR		n		n										1
chr7	137745683	137745778	ALUSX	SINE	95		chr7	137743827	137743920	93		U	1763		2	1.0989		HCOR		n		n					y	y				1
chr7	116825330	116825435	MER51C	LTR	105		chr7	116827393	116827465	72		D	1958		33	6.94444		HCOR		Intron	ASZ1	Intron	ASZ1									1
chr7	93327628	93327846	L1MDB	LINE	219		chr7	93323721	93323927	207		U	3701		12	9.2233		HCOR		N		n
chr8	105380532	105380706	ALUJ	SINE	175		chr8	105378422	105378590	169		U	1942		6	10.6509		HCOR		N		n
chr8	96533701	96533866	KANGA1B	DNA	166		chr8	96531585	96531741	157		U	1960		9	6.36943		HCOR		N		n
chr8	89807294	89807424	L1MB4	LINE	130		chr8	89808824	89808934	110		D	1400		20	4.54545		HCOR		n		n										1
chr8	78449158	78449285	TIGGER1	DNA	127		chr8	78452395	78452521	126		D	3110		1	10.3175		HCOR		n		n										1
chr8	64412780	64412942	MIR	SINE	162		chr8	64413981	64414125	144		D	1039		18	15.2778		HCOR		n		n										1
chr8	64395028	64395115	HERVL	LTR	87		chr8	64390478	64390565	87		U	4463		0	2.29885		HCOR		n		n										1
chr8	21554341	21554682	L2	LINE	342		chr8	21556700	21557008	309		D	2018		33	9.47712		HCOR		N		n
chr9	118789399	118789546	MSTA	LTR	147		chr9	118787485	118787632	147		U	1767		0	12.2449		HCOR		Intron	ASTN2	Intron	ASTN2									1
chrX	152250274	152250336	MLT1A1	LTR	62		chrX	152249677	152249722	45		U	552		17	4.44444		HCOR		n		n										1
chrX	130374150	130374280	L1PREC2	LINE	130		chrX	130377571	130377675	104		D	3291		26	5.76923		HCOR		n		n					y	y				2	chr3:19,296,770-19,296,793	Diff chr
chr1	191012776	191012959	MER20	DNA	184		chr1	191013890	191013980	91		D	931		93	6.59341		Mammal		N		N
chr1	62058018	62058169	MER63D	DNA	151		chr1	62056711	62056819	108		U	1199		43	12.037		Mammal		Intron	INADL	Intron	INADL				y	y				1
chr10	79809612	79809796	MER5B	DNA	184		chr10	79807408	79807564	156		U	2048		28	12.1795		Mammal		n		n										1
chr10	7208306	7208376	CHARLIE7	DNA	71		chr10	7207043	7207113	71		U	1193		0	15.493		Mammal		N		N
chr13	78730167	78730332	L1MEE	LINE	166		chr13	78733071	78733228	158		D	2739		8	4.54545		Mammal		N		N
chr13	34028069	34028303	L2	LINE	235		chr13	34025529	34025718	190		U	2351		45	5.26316		Mammal		N		N
chr15	67835748	67835825	MIRB	SINE	78		chr15	67834485	67834551	67		U	1197		11	13.4328		Mammal		N		n
chr16	9839890	9840158	L1PB3	LINE	268		chr16	9840950	9841195	245		D	792		23	6.55738		Mammal		Intron	GRIN2A	Intron	GRIN2A		y			y				1
chr2	231957069	231957253	L1ME1	LINE	184		chr2	231955201	231955325	124		U	1744		60	11.2903		Mammal		n		n										1
chr2	225607806	225607880	L2	LINE	75		chr2	225609049	225609099	51		D	1169		24	7.84314		Mammal		Intron	DOCK10	Intron	DOCK10
chr2	215224221	215224484	MER5B	DNA	263		chr2	215225025	215225207	182		D	541		81	13.7363		Mammal		n		n										1
chr2	41796872	41796964	L2	LINE	93		chr2	41795324	41795399	76		U	1473		17	2.73973		Mammal		N		n
chr20	31252678	31252790	L2	LINE	113		chr20	31254997	31255102	106		D	2207		7	13.2075		Mammal		N		n
chr3	123287743	123288175	L2	LINE	433		chr3	123286997	123287266	270		U	477		163	7.0632		Mammal		Intron	CD86	Intron	CD86
chr3	27289309	27289453	L2	LINE	145		chr3	27290408	27290494	87		D	955		58	8.13953		Mammal		Intron	NEK10	Intron	NEK10
chr4	120266855	120266932	L2	LINE	78		chr4	120265501	120265554	54		U	1301		24	12.963		Mammal		N		n
chr5	55705258	55705435	L1MD3	LINE	177		chr5	55700989	55701168	179		U	4090		-2	10.9195		Mammal		n		n										1
chr6	35191804	35191892	L1MB5	LINE	88		chr6	35193697	35193782	85		D	1805		3	3.52941		Mammal		n		n										1
chr6	23671606	23671767	MER5A	DNA	161		chr6	23672632	23672776	144		D	865		17	11.8881		Mammal		n		n				y	y	y	y	2 TFBS = 1 @ 11/15 = 73%, 2 @ 13/16 = 81%		1
chr7	93315371	93315497	L2	LINE	127		chr7	93311535	93311652	118		U	3719		9	7.62712		Mammal		N		n
chr7	26705707	26705819	CHARLIE1A	DNA	112		chr7	26704072	26704174	102		U	1533		10	11.7647		Mammal		Intron	SKAP2	Intron	SKAP2									1
chr8	98046004	98046119	L1ME3A	LINE	115		chr8	98047427	98047512	85		D	1308		30	3.52941		Mammal		Intron	PGCP	E/I	PGCP				y	y				1
Total	824			Avg	162.092				Avg	142.456		Upstream	421							Intron	295	3' UTR	11	47	45	22	88	82	21
				Max	619				Max	584		Downstream	403							3' UTR	2	5' UTR	5
				Min	51				Min	37												E/I	4
				Median	147				Median	127												Exon	2
																						I/E	4

## Sheet: >5kb or diff chr
Acceptor							Donor								Divergence
GenoName	GenoStart	GenoEnd	RepName	RepClass	Length		GenoName	GenoStart	GenoEnd	Length		Donor Upstream/Downstream	Distance between d & a		Size of Filler	% div between donor and acceptor		Where present?		# of donors	Location of 2nd donor	Dist between 2 donors	PolyA/T tail? (> 5bp)	TSDs?	Microhomologies?	Filler?	Deletions?
chr21	31838499	31838601	ALUSX	SINE	103		chr10	8645329	8645431	103					0	0		H					n	4 bp	n	n	n
chr8	129173886	129174220	MADE1	DNA	335		chr10	129750941	129751275	335					0	1.79104		H					n	17 bp	n	10 bp 3'	n
chr15	84200277	84200858	MSTA	LTR	582		chr3	118313533	118314077	545					37	0.183486		H					y	5 bp	n	20 bp 3'	n
chr13	81567317	81567414	TIGGER3B	DNA	98		chr22	19572130	19572207	78					20	0		H					y	13 bp	n	n	n
chr7	38702983	38703174	L1P1	LINE	192		chr19	61321297	61321487	191					1	2.09424		H					Large del in all other primates
chrX	80732019	80732337	L1P1	LINE	319		chr2	225365976	225366292	317					2	0		H					Large del in all other primates
chr7	38702806	38702918	L1P1	LINE	113		chr7	38697005	38697100	96			5706		17	0		H					Large del in all other primates
chr9	124563951	124564766	L1PA4	LINE	816		chr17	54543999	54544488	490					326	3.46939		H					Large del in all other primates
chr15	28863449	28863519	L1MEC	LINE	71		chr3	41819226	41819296	71					0	9.85915		H					Large del in all other primates
chr18	11593681	11593778	L1MCA	LINE	98		chr9	11272236	11272323	88					10	13.7931		All Primates
chr10	102326678	102326837	MIR	SINE	160		chr10	102352238	102352393	156			25401		4	6.49351		All Primates
chr11	3582077	3582192	TIGGER1	DNA	116		chr11	71306381	71306466	86			67724189		30	4.70588		All Primates
chr12	126029487	126029564	MER84	LTR	78		chr1	7621319	7621390	72					6	9.72222		All Primates
chr16	69235612	69235693	ALUSG	SINE	82		chr16	69172779	69172839	61			62773		21	8.19672		All Primates
chr12	113158620	113158801	L1PA10	LINE	182		chr16	87293602	87293778	177					5	9.03955		All Primates
chr4	79118704	79119169	L1M2	LINE	466		chr2	18006332	18006799	468					-2	8.75274		All Primates
chrX	79139290	79139439	L1M5	LINE	150		chr8	17828491	17828629	139					11	13.0435		All Primates
chr5	24600100	24600466	L1MC4	LINE	367		chr10	11552286	11552618	333					34	13.2132		All Primates
chr10	54850375	54850649	L1PBA	LINE	275		chr5	111657532	111657789	258					17	11.2403		All Primates
chrX	7178945	7179268	L2	LINE	324		chrY	16165686	16165999	314					10	8.97436		All Primates
chr8	30227479	30227708	MADE1	DNA	230		chr10	129786856	129787033	178					52	6.81818		All Primates
chr20	32467932	32467991	MER44A	DNA	60		chr15	27284260	27284287	28					32	7.14286		All Primates
chr4	120630319	120630522	MER65A	LTR	204		chr21	29382603	29382793	191					13	7.36842		All Primates
chr19	23384134	23384589	ALUJB	SINE	456		chr19	24022704	24023149	446			638115		10	13.3484		All Primates
chr3	99189484	99189780	ALUJO	SINE	297		chr17	7405376	7405640	265					32	10.9848		All Primates
chr7	140577097	140577156	ALUJO	SINE	60		chr1	110843578	110843627	50					10	12		All Primates
chr8	25716200	25716661	ALUSQ	SINE	462		chr3	31252458	31252906	449					13	11.3586		All Primates
chr1	99941854	99941914	ALUSX	SINE	61		chr1	99948552	99948592	41			6638		20	9.7561		All Primates
chr5	79559187	79559260	ALUSX	SINE	74		chr5	79208785	79208830	46			350357		28	6.52174		All Primates
chr10	57122935	57122989	ERVL-B4	LTR	55		chr11	33578249	33578268	20					35	0		All Primates
chr3	62654879	62655155	ERVL-E	LTR	277		chr7	18001215	18001456	242					35	12.3967		All Primates
chr18	57023268	57024117	HAL1	LINE	850		chr5	167908091	167908950	860					-10	6.78571		All Primates
chr2	166389445	166389767	HAL1	LINE	323		chr3	70646633	70646941	309					14	12.945		All Primates
chr11	27027766	27027886	L1M	LINE	121		chr16	75164880	75164999	120					1	13.4454		All Primates
chrX	56570658	56570964	L1M	LINE	307		chr4	21915929	21916228	300					7	9.21502		All Primates
chr10	26412666	26413081	L1M3	LINE	416		chr1	98007138	98007550	413					3	13.3995		All Primates
chr4	38508846	38508996	L1M4	LINE	151		chr5	17359254	17359381	128					23	6.25		All Primates
chr7	46970277	46970453	L1M4	LINE	177		chr19	51805748	51805878	131					46	8.39695		All Primates
chr14	21742436	21743014	L1M4	LINE	579		chr14	21734523	21734912	390			7524		189	10.1562		All Primates
chr8	34339601	34339751	L1M4	LINE	151		chr8	60400319	60400429	111			26060568		40	15.3153		All Primates
chr17	8591209	8591415	L1M5	LINE	207		chr17	8605436	8605646	211			14021		-4	6.82927		All Primates
chr1	219096139	219096513	L1MA2	LINE	375		chr20	228591	228965	375					0	9.62567		All Primates
chr8	115649201	115649560	L1MA3	LINE	360		chr6	30803587	30803905	319					41	8.15047		All Primates
chr12	125961077	125961439	L1MA5A	LINE	363		chr14	92475874	92476203	330					33	10.1227		All Primates
chr2	198337465	198337933	L1MA5A	LINE	469		chr22	35007271	35007722	452					17	6.98198		All Primates
chrX	112652364	112653126	L1MA6	LINE	763		chr11	111405616	111406325	710					53	11.4731		All Primates
chr8	25386869	25387483	L1MA7	LINE	615		chr7	95587663	95588293	631					-16	7.6412		All Primates
chr11	40823058	40823173	L1MA8	LINE	116		chr17	36213154	36213241	88					28	2.29885		All Primates
chr13	83112311	83112471	L1MA8	LINE	161		chr18	44171212	44171346	135					26	15.6716		All Primates
chr17	36213156	36213270	L1MA8	LINE	115		chr11	40823061	40823153	93					22	2.35294		All Primates
chr14	76967906	76968014	L1MA9	LINE	109		chr10	122658941	122659021	81					28	14.8148		All Primates
chr1	72419067	72419686	L1MA9	LINE	620		chr2	204444290	204444927	638					-18	9.40594		All Primates
chr6	89541868	89542166	L1MA9	LINE	299		chr14	75697449	75697755	307					-8	10.6164		All Primates
chr1	97463595	97463686	L1MA9	LINE	92		chr1	97469233	97469297	65			5547		27	13.8462		All Primates
chr4	113457436	113457665	L1MB3	LINE	230		chr5	150068544	150068758	215					15	10.7981		All Primates
chr9	125645031	125645990	L1MB4	LINE	960		chr5	178281651	178282522	872					88	11.5116		All Primates
chr10	44343925	44344172	L1MB5	LINE	248		chr4	135981666	135981899	234					14	11.5385		All Primates
chrX	4287304	4287579	L1MB5	LINE	276		chrY	17824599	17824872	274					2	11.3971		All Primates
chr5	87190363	87190578	L1MB8	LINE	216		chr8	68272462	68272668	207					9	6.76329		All Primates
chr8	114659089	114659185	L1MC2	LINE	97		chr8	114681081	114681165	85			21896		12	9.41176		All Primates
chr4	75239881	75240665	L1MC3	LINE	785		chr1	91153782	91154397	616					169	6.72131		All Primates
chr5	132200083	132200310	L1MC4A	LINE	228		chr5	132020738	132020912	175			179171		53	10.9195		All Primates
chr9	23399527	23399722	L1MCC	LINE	196		chr20	51674209	51674393	185					11	9.94475		All Primates
chr12	94803036	94803991	L1MD1	LINE	956		chr8	25190122	25190834	713					243	10.3841		All Primates
chr13	98149449	98149652	L1ME1	LINE	204		chr11	118421286	118421463	178					26	11.2994		All Primates
chr18	63843914	63844025	L1ME1	LINE	112		chr2	169158835	169158909	75					37	6.66667		All Primates
chr8	20849232	20849306	L1ME1	LINE	75		chr15	56490175	56490221	47					28	2.12766		All Primates
chr4	155965177	155965359	L1ME2	LINE	183		chr8	124094791	124094960	170					13	10.1796		All Primates
chr7	130157764	130158819	L1ME2	LINE	1056		chrX	100796935	100797662	728					328	9.66851		All Primates
chr10	133106127	133106183	L1ME3A	LINE	57		chr6	136442954	136442975	22					35	0		All Primates
chr6	136271662	136272009	L1ME3B	LINE	348		chr6	85044280	85044596	317			51227066		31	8.36013		All Primates
chr13	52535088	52535168	L1ME4A	LINE	81		chr9	83089249	83089308	60					21	15		All Primates
chr15	91865074	91865160	L1MEE	LINE	87		chr15	64582144	64582209	66			27282865		21	12.1212		All Primates
chrX	30283519	30283806	L1PA13	LINE	288		chr1	204002808	204003085	278					10	12.1324		All Primates
chr7	112804786	112804908	L1PA16	LINE	123		chr9	132502591	132502711	121					2	9.16667		All Primates
chrX	22409778	22409935	L1PA17	LINE	158		chrX	40976805	40976956	152			18566870		6	9.86842		All Primates
chr20	58422849	58423339	L1PB3	LINE	491		chr6	154028652	154029131	480					11	18.0672		All Primates
chr7	121174009	121174651	L1PB3	LINE	643		chr7	121165104	121165741	638			8268		5	10.9677		All Primates
chr11	74105354	74105439	L2	LINE	86		chr22	38045005	38045060	56					30	12.5		All Primates
chr14	44627184	44627317	L2	LINE	134		chr18	45272034	45272097	64					70	6.25		All Primates
chr1	103333758	103334077	L2	LINE	320		chr7	140065606	140065888	283					37	8.86525		All Primates
chr1	212611228	212611465	L2	LINE	238		chr18	30975162	30975382	221					17	14.5455		All Primates
chr2	28001796	28002393	L2	LINE	598		chr12	6958775	6959349	575					23	12.2302		All Primates
chr4	6552086	6552408	L2	LINE	323		chr2	127731338	127731637	300					23	13.1313		All Primates
chr6	51920037	51920338	L2	LINE	302		chr5	5156783	5157068	286					16	12.766		All Primates
chr7	105971474	105971594	L2	LINE	121		chr16	9114418	9114536	119					2	5.21739		All Primates
chr8	135844511	135844596	L2	LINE	86		chr7	132474026	132474085	60					26	8.33333		All Primates
chr11	59803688	59803770	L2	LINE	83		chr11	59767953	59768031	79			35657		4	7.59494		All Primates
chr17	60858853	60859011	L2	LINE	159		chr17	60852546	60852692	147			6161		12	12.9252		All Primates
chr19	33195159	33195425	L2	LINE	267		chr19	34126469	34126731	263			931044		4	7.27969		All Primates
chr1	59262480	59262883	L4	LINE	404		chr9	124646656	124647045	390					14	5.64103		All Primates
chr5	126050235	126050548	LTR16A	LTR	314		chr22	29104986	29105281	296					18	13.5135		All Primates
chr12	61994404	61994663	LTR1D-INT	LTR	260		chr19	19480518	19480721	204					56	8.95522		All Primates
chr12	125970498	125970595	MADE1	DNA	98		chr12	125975664	125975743	80			5069		18	8.75		All Primates
chr1	15741244	15741418	MER21C	LTR	175		chr17	7750164	7750306	143					32	11.1888		All Primates
chr3	77193030	77193090	MER31-INT	LTR	61		chrX	44955784	44955829	46					15	15.2174		All Primates
chr12	63017987	63018956	MER34	LTR	970		chr1	43141393	43142395	1003					-33	8.12294		All Primates
chr2	216451107	216451441	MER39	LTR	335		chr5	35825967	35826254	288					47	8.33333		All Primates
chr1	214584019	214584480	MER41B	LTR	462		chr20	47146451	47146904	454					8	5.9867		All Primates
chr5	101701703	101701845	MER41C	LTR	143		chr3	143327318	143327455	138					5	10.1449		All Primates
chr5	1412859	1413305	MER45B	DNA	447		chr5	5542873	5543291	419			4129568		28	9.80392		All Primates
chr15	76903564	76904269	MER46B	DNA	706		chr16	83156728	83157425	698					8	10.7914		All Primates
chr3	72434224	72434377	MER46B	DNA	154		chrX	69167986	69168138	153					1	12.5		All Primates
chr10	127899041	127899105	MER53	DNA	65		chr3	97271327	97271366	40					25	12.5		All Primates
chr18	51636315	51636674	MER57A-INT	LTR	360		chr16	51486926	51487247	322					38	14.4201		All Primates
chrX	148461519	148461633	MER57A-INT	LTR	115		chrX	148740137	148740233	97			278504		18	7.36842		All Primates
chr1	167807551	167807642	MER58A	DNA	92		chr15	37741149	37741233	85					7	9.41176		All Primates
chr5	136320020	136320144	MER89-INT	LTR	125		chr5	136325468	136325546	79			5324		46	7.59494		All Primates
chr1	160108568	160108642	MIR	SINE	75		chr20	14499118	14499148	31					44	3.22581		All Primates
chr2	139289939	139290010	MIR	SINE	72		chr5	105374765	105374836	72					0	5.55556		All Primates
chr2	175268585	175268713	MIR	SINE	129		chr15	76673050	76673133	84					45	11.9048		All Primates
chr5	114752609	114756032	MIR	SINE	3424		chr5	138297391	138298294	904			23541359		2520	6.30631		All Primates
chr10	27832451	27832729	MIRB	SINE	279		chr10	29737814	29738091	278			1905085		1	8.75912		All Primates
chr1	30833981	30834930	MIRM	SINE	950		chr1	30123996	30124853	858			709128		92	11.9048		All Primates
chr10	18576676	18576845	MLT1A0	LTR	170		chr8	64110165	64110297	133					37	9.09091		All Primates
chr12	78961205	78961339	MLT1A0	LTR	135		chr19	44607868	44607975	108					27	9.52381		All Primates
chr2	122792853	122793124	MLT1A0	LTR	272		chr12	69655974	69656210	237					35	12.2363		All Primates
chr5	4206889	4207087	MLT1A0	LTR	199		chr8	68496963	68497159	197					2	15.9794		All Primates
chr3	160520548	160520740	MLT1A0	LTR	193		chr3	160543307	160543476	170			22567		23	5.38922		All Primates
chr6	75074705	75075143	MLT1B	LTR	439		chr4	25540053	25540396	344					95	8.82353		All Primates
chr21	40282193	40282592	MLT1C	LTR	400		chr11	8662468	8662839	372					28	9.4086		All Primates
chr8	136439421	136439683	MLT1C	LTR	263		chr4	189838589	189838810	222					41	9.45946		All Primates
chr12	128351125	128351338	MLT1D	LTR	214		chr3	59040662	59040866	205					9	9.7561		All Primates
chr6	110580228	110580467	MLT1E2	LTR	240		chr7	20403047	20403214	168					72	7.87879		All Primates
chrX	121963899	121964027	MLT1F2	LTR	129		chrX	121973051	121973161	111			9024		18	15.4545		All Primates
chr4	178924576	178924706	MLT2B3	LTR	131		chr1	61451837	61451955	119					12	10.9244		All Primates
chr3	153105303	153105377	MSTA	LTR	75		chr7	21598225	21598258	34					41	0		All Primates
chr7	54221047	54221450	MSTD	LTR	404		chr11	10551224	10551613	390					14	9.76864		All Primates
chr12	80916532	80917087	THE1B	LTR	556		chr8	78057850	78058386	537					19	7.28972		All Primates
chr5	108257572	108258270	THE1B	LTR	699		chr6	31873154	31873639	486					213	7.75681		All Primates
chr10	71593375	71594507	TIGGER1	DNA	1133		chr17	65749005	65750094	1090					43	11.8147		All Primates
chr13	66972946	66973298	TIGGER1	DNA	353		chr3	55044261	55044578	318					35	7.57098		All Primates
chr12	75934582	75934674	TIGGER6	DNA	93		chr20	17002951	17003039	89					4	3.37079		All Primates
chr3	151723788	151724097	ALUJB	SINE	310		chr9	97883635	97883893	259					51	4.6332		HC					n	n	n	6 bp 5'/19 bp 3'	5 bp 3'
chr3	153769536	153769606	ALUJO	SINE	71		chr19	47386180	47386240	61					10	1.63934		HC					y	14 bp	n	n	n
chr8	14556636	14556714	ALUSG	SINE	79		chr4	191021601	191021678	78					1	3.84615		HC					y	n	n	n	n
chr2	70183106	70183725	CHARLIE1B	DNA	620		chr5	1851514	1852062	549					71	2.55009		HC					n	10 bp	n	68 bp 5'/4 bp 3'	n
chr3	84091150	84091327	L1M4	LINE	178		chr10	44822720	44822893	174					4	4.5977		HC
chr19	12827765	12827879	L1M5	LINE	115		chr6	52321317	52321426	110					5	0.909091		HC
chr13	58663684	58663759	L1MA8	LINE	76		chr10	8852354	8852423	70					6	10		HC					y	n	2 bp 3'	n	10 bp 3'
chr13	95582004	95582212	L1MA8	LINE	209		chr6	129409875	129410085	211					-2	1.93237		HC					n	n	1 bp 3'	2 bp 5'	n
chr10	92511152	92511325	L1MA9	LINE	174		chr14	67763454	67763602	149					25	1.41844		HC					n	8 bp	8 bp 5'	28 bp 3'	n
chr10	38169932	38170382	L1MC3	LINE	451		chr7	51086328	51086775	448					3	1.57658		HC					y	6 bp	2 bp 5'	n	n
chr4	47986403	47986658	L1MD1	LINE	256		chr7	27176990	27177244	255					1	1.1811		HC					n	n	2 bp 5'	n	5 bp 3'
chr8	66377840	66378053	L1MEE	LINE	214		chr3	183743763	183743968	206					8	1.47059		HC
chr2	177997430	177997556	L1PA10	LINE	127		chr6	24020187	24020307	121					6	3.30579		HC					y	n	4 bp 3'	n	n
chr5	162752527	162752830	L1PA16	LINE	304		chr11	94658870	94659166	297					7	5.38721		HC					y	15 bp	n	n	n
chr11	25439141	25439316	L1PA4	LINE	176		chr3	119289909	119290081	173					3	0.581395		HC
chr18	31908135	31908312	MER90	LTR	178		chr4	100711379	100711551	173					5	7.01754		HC					n	14 bp	n	2 bp 5'/5 bp 3'	n
chr8	8994997	8995187	MIRB	SINE	191		chr2	71515518	71515697	180					11	0.555556		HC					n	n	n	25 bp 3'	n
chr8	138184846	138184991	MLT1B	LTR	146		chr6	115715783	115715908	126					20	0.793651		HC					n	n	n	5 bp 5'/20 bp 3'	n
chr5	23057186	23057475	MLT1C	LTR	290		chr10	43625966	43626243	278					12	1.79856		HC					y	n	n	n	10 bp 3'
chr6	148274962	148275037	MLT1H	LTR	76		chr1	172747140	172747205	66					10	3.0303		HC					y	7 bp	n	n	n
chr22	40041084	40041169	ALUJO	SINE	86		chr22	40050189	40050269	81			9020		5	3.7037		HC
chr7	57364720	57364820	ALUSQ	SINE	101		chr22	29992898	29992998	101					0	0.990099		HC
chr16	61371409	61371771	L1MA9	LINE	363		chr6	30999847	31000173	327					36	1.22324		HC
chr18	75872765	75872835	LTR14C	LTR	71		chr18	2176733	2176796	64			73695969		7	0		HC
chr19	15874072	15875048	L1MC	LINE	977		chr17	57569066	57570032	967					10	4.88565		HC
chrX	120027300	120027441	THE1B	LTR	142		chr16	88116547	88116676	130					12	3.07692		HC
chrY	13907840	13908823	HARLEQUIN	LTR	984		chr13	96925958	96926872	915					69	12.4863		HC
chr10	32998739	32999301	L1MA8	LINE	563		chr8	87848877	87849429	553					10	2.53623		HC
chr7	143271451	143272197	L1MC	LINE	747		chr12	43216319	43216793	475					272	3.16456		HC
chr18	11633983	11634153	MER83B	LTR	171		chr18	11663772	11663861	90			29619		81	0		HC
chrX	101727289	101727422	L1ME1	LINE	134		chr1	243153690	243153816	127					7	4.72441		HCO
chr4	140781323	140781711	ALUJB	SINE	389		chr7	129796839	129797207	369					20	6.53951		HCO					y	17 bp	n	n	n
chr10	3224809	3224894	ALUJB	SINE	86		chr10	3219144	3219227	84			5582		2	4.7619		HCO
chr2	31494114	31494292	ALUSX	SINE	179		chr2	31503350	31503525	176			9058		3	1.13636		HCO
chr8	62616228	62616312	ALUY	SINE	85		chr15	75436163	75436247	85					0	6.0241		HCO					n	12 bp	n	2 bp 5'	n
chr15	25365071	25365306	L1M4	LINE	236		chr19	49796228	49796418	191					45	3.14136		HCO
chr5	178281627	178282529	L1M5	LINE	903		chr9	125645116	125645981	866					37	11.5116		HCO
chrX	49258303	49258445	L1M5	LINE	143		chrX	49340029	49340103	75			81584		68	6.66667		HCO
chrX	94667092	94667197	L1MA1	LINE	106		chr5	169219883	169219986	104					2	4.80769		HCO
chr5	102374661	102374919	L1MA2	LINE	259		chr5	102368736	102368949	214			5712		45	0.46729		HCO
chr19	56731598	56732383	L1MA4A	LINE	786		chr10	14600565	14601339	775					11	4.80519		HCO
chr1	235233954	235234371	L1MB3	LINE	418		chr16	55262311	55262542	232					186	5.19481		HCO
chr7	99824484	99824845	L1MB3	LINE	362		chr4	113788239	113788476	238					124	1.68067		HCO
chr12	97618896	97619143	L1MB4	LINE	248		chr11	22180317	22180549	233					15	4.72103		HCO					y	13 bp	n	n	n
chr14	37424260	37424356	L1MC1	LINE	97		chr12	113312601	113312675	75					22	1.33333		HCO
chr1	100807943	100808091	L1ME3	LINE	149		chr1	223747161	223747286	126			122939070		23	5.55556		HCO
chr1	103811763	103811902	L1PA15	LINE	140		chr8	133052175	133052301	127					13	4.72441		HCO					y	5 bp	3 bp 3'	n	n
chr11	32109664	32109786	L1PA16	LINE	123		chr1	82229447	82229565	119					4	3.36134		HCO
chr5	112775123	112775291	L1PA6	LINE	169		chr10	35833967	35834113	147					22	2.73973		HCO
chr6	71680958	71681214	L1PA6	LINE	257		chr1	90380512	90380741	230					27	2.17391		HCO
chr9	6027850	6028096	L1PB3	LINE	247		chr19	13126487	13126722	236					11	0.847458		HCO					n	16 bp	n	10 bp 5'	n
chr8	39972633	39972766	LTR13	LTR	134		chr13	32918604	32918723	120					14	1.66667		HCO
chr4	57321413	57322533	LTR8A	LTR	1121		chr2	99304429	99305107	679					442	3.09735		HCO					y	17 bp	n	n	n
chr4	84481605	84481817	MER21A	LTR	213		chr4	84475469	84475678	210			5927		3	1.91388		HCO
chr4	66129105	66129398	MER34B	LTR	294		chr10	17797634	17797915	282					12	2.83688		HCO
chr12	37804289	37804455	MER41B	LTR	167		chr10	91523787	91523948	162					5	1.88679		HCO					y	21 bp	n	n	n
chr14	28665689	28665837	MER45B	DNA	149		chr5	94057177	94057325	149					0	2.01342		HCO					y	n	n	n	n
chr1	100451345	100452114	MIRB	SINE	770		chr7	97758353	97758770	418					352	3.34928		HCO					y	9 bp	n	1 bp 5'	n
chr3	97923412	97923867	MLT1A0	LTR	456		chr1	33174640	33175018	379					77	6.38298		HCO
chr1	161111164	161111352	MLT1C	LTR	189		chr20	39667433	39667607	175					14	4.57143		HCO
chr2	30263711	30263959	MLT1C	LTR	249		chr16	1952328	1952557	230					19	1.30435		HCO
chrX	151954358	151954600	MSTC	LTR	243		chr12	69646750	69646867	118					125	3.38983		HCO
chr7	15573143	15573276	THE1B	LTR	134		chr7	15566638	15566763	126			6380		8	3.1746		HCO
chr5	113528989	113529290	TIGGER2	DNA	302		chr4	87853155	87853450	296					6	4.72973		HCO
chr4	115374211	115374397	ALUY	SINE	187		chr4	115325652	115325838	187			48373		0	2.6738		HCO
chr4	167702606	167702865	L1M1	LINE	260		chr7	156504335	156504565	231					29	12.1212		HCO
chr13	41425459	41425564	L1M4B	LINE	106		chr11	79915673	79915751	79					27	13.9241		HCO
chr9	29906089	29906357	L1M5	LINE	269		chr2	198163310	198163511	202					67	7.42574		HCO
chr5	130371973	130373235	L1MA3	LINE	1263		chr17	45813602	45814523	922					341	4.88599		HCO
chr13	85985847	85986047	L1MB5	LINE	201		chr2	181647156	181647356	201					0	3.9801		HCO
chr19	53404701	53405020	L1MD2	LINE	320		chr21	31210740	31211046	307					13	5.22876		HCO
chr1	180060157	180060215	L1MEC	LINE	59		chr3	27224059	27224083	25					34	4		HCO
chr3	89908602	89908966	L1PA15	LINE	365		chr17	25265802	25265997	196					169	2.55102		HCO
chr6	32349721	32350283	L1PB1	LINE	563		chr18	31823790	31824378	589					-26	1.42602		HCO
chr7	152723268	152723439	MER50-INT	LTR	172		chr8	106437867	106438023	157					15	15.3846		HCO
chr9	29989511	29989953	MSTD-INT	LTR	443		chr2	160733688	160734118	431					12	3.24826		HCO
chr4	58615610	58615841	THE1B	LTR	232		chr5	139899389	139899616	228					4	4.40529		HCO
chrX	135651346	135651782	TIGGER2	DNA	437		chr9	87171789	87172196	408					29	5.88235		HCO
chr6	115540262	115540321	L1ME3B	LINE	60		chr2	65795178	65795202	25					35	4		HCOR
chrX	86792631	86792840	THE1A	LTR	210		chr5	74609295	74609489	195					15	7.17949		HCOR
chr5	126026740	126027276	ALUSX	SINE	537		chr19	8991460	8991832	373					164	7.81671		HCOR
chr10	37714754	37714846	L1M2	LINE	93		chr10	37674223	37674310	88			40444		5	10.2273		HCOR
chr6	94452975	94453214	L1MA2	LINE	240		chr1	114994868	114995035	168					72	4.7619		HCOR
chr4	4935672	4935900	ALUJ	SINE	229		chr10	126515863	126516062	200					29	7.03518		HCOR
chr12	131035387	131035518	ALUSX	SINE	132		chr3	85688510	85688632	123					9	4.06504		HCOR
chr13	110021517	110021672	ALUSX	SINE	156		chr4	86401066	86401217	152					4	4.13793		HCOR
chr10	76468684	76469091	ALUSX	SINE	408		chr10	65407720	65408128	409			11060556		-1	5.88235		HCOR
chr7	133687664	133687784	ALUSX	SINE	121		chr7	133682411	133682527	117			5137		4	8.62069		HCOR
chrX	27802590	27802752	ALUY	SINE	163		chrX	27795038	27795187	150			7403		13	2.66667		HCOR
chr12	131986573	131987166	ERVL-B4	LTR	594		chr22	40400775	40401146	372					222	5.12129		HCOR
chr11	107277375	107277545	HAL1	LINE	171		chr14	75491001	75491168	168					3	16.7665		HCOR
chr8	17816759	17817195	HERVK14C	LTR	437		chr17	7901565	7901920	356					81	10.3933		HCOR
chr6	27709454	27709614	HERVL	LTR	161		chr6	116704594	116704753	160			88994980		1	10.0629		HCOR
chr1	55967964	55968401	HERVL-A1	LTR	438		chr1	55976385	55976795	411			7984		27	4.86618		HCOR
chr6	158538124	158538444	HSMAR2	DNA	321		chr9	101822544	101822845	302					19	7.16724		HCOR
chrX	124551167	124551608	L1M2	LINE	442		chr17	18053549	18053985	437					5	5.49199		HCOR
chrX	133031809	133031983	L1M2A1	LINE	175		chr11	102029122	102029260	139					36	2.94118		HCOR
chrX	51683392	51683809	L1M4C	LINE	418		chr22	28495666	28495933	268					150	8.20896		HCOR
chrX	154675417	154676415	L1M5	LINE	999		chrY	57534617	57535615	999					0	0		HCOR
chrY	57534617	57535615	L1M5	LINE	999		chrX	154675417	154676415	999					0	0		HCOR
chr1	167564977	167565283	L1MA1	LINE	307		chr12	77871527	77871806	280					27	12.0438		HCOR
chrX	56247870	56248585	L1MA1	LINE	716		chr1	233678337	233679048	712					4	9.55137		HCOR
chrX	66411732	66411931	L1MA1	LINE	200		chr8	117344605	117344804	200					0	7.5		HCOR
chr9	1127394	1127721	L1MA7	LINE	328		chr14	53331646	53331961	316					12	14.6032		HCOR
chr9	117338052	117338302	L1MA7	LINE	251		chr10	14928799	14929003	205					46	11.3861		HCOR
chr3	154121686	154122031	L1MB5	LINE	346		chr3	154115928	154116247	320			5439		26	6.94006		HCOR
chr3	19101000	19101058	L1MC1	LINE	59		chr7	19206853	19206883	31					28	9.67742		HCOR
chr6	106896649	106896813	L1MC1	LINE	165		chr6	106901943	106902083	141			5130		24	12.0567		HCOR
chrX	5080539	5080633	L1MC2	LINE	95		chrY	17075540	17075598	59					36	11.8644		HCOR
chrX	113517523	113517575	L1MC4	LINE	53		chr18	41251018	41251039	22					31	4.54545		HCOR
chr14	54776913	54777628	L1MC4	LINE	716		chr14	51654067	51654645	579			3122268		137	6.66667		HCOR
chr7	13078837	13078951	L1MCC	LINE	115		chr4	111124423	111124479	57					58	5.26316		HCOR
chr14	37259407	37259537	L1MD1	LINE	131		chr1	154156324	154156432	109					22	15.5963		HCOR
chr8	20910392	20910532	L1MD2	LINE	141		chr15	50188757	50188882	126					15	6.34921		HCOR
chr22	34231651	34231910	L1ME1	LINE	260		chr11	111570739	111570903	165					95	6.06061		HCOR
chr6	68137973	68138156	L1ME1	LINE	184		chr1	171674407	171674537	131					53	14.5038		HCOR
chr1	206002534	206004583	L1ME1	LINE	2050		chr1	205898404	205899493	1090			103041		960	11.578		HCOR
chr19	39785826	39786410	L1ME3A	LINE	585		chr19	39911346	39911922	577			124936		8	9.375		HCOR
chr14	85803897	85804022	L1PA10	LINE	126		chr10	102473385	102473510	126					0	6.34921		HCOR
chr5	17694960	17695170	L1PA12	LINE	211		chr4	13329364	13329546	183					28	8.19672		HCOR
chr12	59354218	59354483	L1PA16	LINE	266		chr18	26099483	26099748	266					0	8.46154		HCOR
chr9	19934174	19934350	L1PA16	LINE	177		chr19	52097106	52097272	167					10	7.87879		HCOR
chr2	17329044	17330073	L1PB1	LINE	1030		chr1	52584318	52584892	575					455	6.6087		HCOR
chr8	98450734	98451735	L1PB1	LINE	1002		chr12	128034457	128035460	1004					-2	9.27625		HCOR
chrX	45922710	45923742	L1PB1	LINE	1033		chr1	75039176	75040175	1000					33	7.14286		HCOR
chr5	68186451	68186750	L1PREC2	LINE	300		chr13	41143041	41143260	220					80	2.27273		HCOR
chr7	107780686	107780819	L2	LINE	134		chr10	115533368	115533446	79					55	8.86076		HCOR
chr7	120704731	120705063	L2	LINE	333		chr8	142485899	142486199	301					32	7.66667		HCOR
chr7	9765023	9765314	LTR49	LTR	292		chr7	9757308	9757601	294			7422		-2	5.51724		HCOR
chr19	19962531	19962797	LTR66	LTR	267		chr7	151479209	151479476	268					-1	5.26316		HCOR
chr18	11483057	11483332	MER2	DNA	276		chr3	25199937	25200189	253					23	8.87097		HCOR
chr12	19457057	19457783	MER41A	LTR	727		chr5	75612535	75612976	442					285	7.14286		HCOR
chr18	822143	822539	MER44B	DNA	397		chr6	21710261	21710634	374					23	8.67052		HCOR
chr21	26719770	26719884	MER54A	LTR	115		chr15	37570004	37570106	103					12	11.6505		HCOR
chr8	17568387	17568671	MER5A	DNA	285		chr5	71377028	71377305	278					7	8.72727		HCOR
chr20	29525128	29525283	MER5A	DNA	156		chr20	29517118	29517273	156			7855		0	8.33333		HCOR
chr8	41521199	41521436	MER5A1	DNA	238		chr14	35480643	35480877	235					3	7.82609		HCOR
chr2	69222008	69222687	MIRB	SINE	680		chr22	24449087	24449752	666					14	6.0241		HCOR
chr5	137163141	137163296	MIRB	SINE	156		chr7	25863395	25863534	140					16	10.1449		HCOR
chr17	66830908	66831123	MLT1B	LTR	216		chr1	143713596	143713800	205					11	9.7561		HCOR
chr1	214651554	214651682	MLT1C	LTR	129		chr11	46340498	46340624	127					2	11.0236		HCOR
chr17	10096710	10097109	MLT1F	LTR	400		chr12	117339529	117339911	383					17	8.48806		HCOR
chr4	115386454	115386656	MSTA	LTR	203		chrX	74440968	74441160	193					10	10.9948		HCOR
chr11	111405580	111406325	MSTB	LTR	746		chrX	112652365	112653077	713					33	11.4731		HCOR
chr14	20541097	20541304	PABL_A	LTR	208		chr14	78610811	78610964	154			58069507		54	0.649351		HCOR
chr7	122677521	122677635	THE1C	LTR	115		chr7	111678429	111678510	82			10999011		33	6.09756		HCOR
chr3	34894003	34894190	THE1C-INT	LTR	188		chr8	93060253	93060433	181					7	9.39227		HCOR
chr8	33999225	34000171	TIGGER7	DNA	947		chr17	34175471	34176423	953					-6	12.5958		HCOR
chr8	38802742	38803087	CHARLIE2	DNA	346		chr10	37858162	37858502	341					5	6.42202		Mammal
chr4	26160910	26160968	CHARLIE7	DNA	59		chr11	22889862	22889920	59					0	0		Mammal
chrX	54217755	54217922	CHARLIE8	DNA	168		chr4	60636282	60636422	141					27	12.0567		Mammal
chr5	2082496	2082557	L1M4B	LINE	62		chr3	36036339	36036361	23					39	0		Mammal
chr4	26171677	26171751	L1M5	LINE	75		chr9	70461604	70461677	74					1	5.55556		Mammal
chr9	70461604	70461677	L1M5	LINE	74		chr4	26171677	26171751	75					-1	5.55556		Mammal
chr2	198118499	198118573	L1MB7	LINE	75		chr11	34885931	34885974	44					31	11.3636		Mammal
chr8	51741222	51741277	L1MC4	LINE	56		chr8	15120875	15120898	24			36620324		32	4.16667		Mammal
chr4	48012618	48012719	L1MC5	LINE	102		chr22	41504249	41504340	92					10	9.78261		Mammal
chr3	11001169	11001232	L1ME3	LINE	64		chr13	22806236	22806297	62					2	9.83607		Mammal
chr2	88149343	88149402	L1ME3B	LINE	60		chrX	145340850	145340871	22					38	0		Mammal
chr10	92875238	92875621	L1ME4A	LINE	384		chrX	144539850	144540227	378					6	14.2091		Mammal
chr12	80788516	80788574	L1MED	LINE	59		chr14	90522288	90522313	26					33	0		Mammal
chr11	122100411	122100466	L2	LINE	56		chr14	49872357	49872386	30					26	10		Mammal
chr3	8674143	8674202	L2	LINE	60		chr6	128752539	128752560	22					38	0		Mammal
chrX	40914559	40914836	L2	LINE	278		chrY	13399926	13400090	165					113	9.69697		Mammal
chr7	51228152	51228231	MER3	DNA	80		chr4	125639454	125639502	49					31	4.08163		Mammal
chrX	146377398	146377462	MER31-INT	LTR	65		chr18	50551672	50551719	48					17	16.6667		Mammal
chr5	19899486	19899543	MER45C	DNA	58		chr2	194468093	194468117	25					33	4		Mammal
chr6	3905243	3905620	MER82	DNA	378		chr6	4980056	4980276	221			1074436		157	6.94444		Mammal
chr10	106085841	106085891	MER91A	DNA	51		chr12	113190755	113190773	19					32	0		Mammal
chr15	95584195	95584249	MIR	SINE	55		chr13	102669154	102669173	20					35	0		Mammal
chr3	38146775	38146829	MIR	SINE	55		chr1	234681305	234681324	20					35	0		Mammal
chr10	19406812	19406944	MIRB	SINE	133		chr2	182168705	182168832	128					5	1.5625		Mammal
chr10	85735174	85735322	MIRB	SINE	149		chr5	107892353	107892439	87					62	6.97674		Mammal
chr1	58482970	58483031	MIRB	SINE	62		chr2	52453861	52453883	23					39	0		Mammal
chr1	197532058	197532122	MIRB	SINE	65		chr8	91054927	91054957	31					34	6.45161		Mammal
chr6	160484175	160484234	MIRB	SINE	60		chr4	160458639	160458663	25					35	4		Mammal
chr4	60087950	60088001	MLT1H	LTR	52		chr13	54588024	54588042	19					33	0		Mammal
chr9	17943944	17944002	MLT1H1	LTR	59		chr9	20608603	20608635	33			2664601		26	9.09091		Mammal
chr2	72497348	72497409	MLT1H-INT	LTR	62		chr16	30913463	30913485	23					39	0		Mammal
Total	312			Avg	301.958				Avg	255.154
				Max	3424				Max	1090
				Min	51				Min	19
				Median	204				Median	180.5
